# Supplementary material for: Polycyclic aromatic hydrocarbon formation chemistry in a plasma jet revealed by IR-UV action spectroscopy
Source: Nat Commun. 2020 Jan 14;11:269. doi: 10.1038/s41467-019-14092-3 (PMC6959308; doi:10.1038/s41467-019-14092-3)
Supplement: Supplementary file 3 — Source Data [file 41467_2019_14092_MOESM3_ESM.xlsx]

## Sheet: Spectra
Figure number	1a			1b			2a	Experimental	2a	Calculated		2b	Experimental	2b	Calculated		2c	Experimental	2c	Calculated	2c	Reference		2d	Experimental	2d	Calculated	2d	Reference		2e	Experimental	2e	Calculated		3a	Experimental	3a	Reference		3b	Experimental	3b	Calculated		3c	Experimental	3c	Calculated
	m/z	intensity		m/z	intensity		Frequency (1/cm)	Intensity	Frequency (1/cm)	Intensity		Frequency (1/cm)	Intensity	Frequency (1/cm)	Intensity		Frequency (1/cm)	Intensity	Frequency (1/cm)	Intensity	Frequency (1/cm)	Intensity		Frequency (1/cm)	Intensity	Frequency (1/cm)	Intensity	Frequency (1/cm)	Intensity		Frequency (1/cm)	Intensity	Frequency (1/cm)	Intensity		Frequency (1/cm)	Intensity	Frequency (1/cm)	Intensity		Frequency (1/cm)	Intensity	Frequency (1/cm)	Intensity		Frequency (1/cm)	Intensity	Frequency (1/cm)	Intensity
	4.95008e-07	0.00174		1.1016	0.00214		508.186	1.07944	500.38	0.7		508.304	2.3628	500.16	2.00016		508.186	1.29126	500.16	0.97524	584.099	1.02604		508.251	3.50206	500.688	3.00899	620.259	3.0088		508.186	2.36624	500.16	2.00033		36358.7	0.4905	35384	1		508.251	2.31136	500.688	2		508.251	0.12389	500.688	-0.2998
	2.50805e-06	-0.0013		1.10341	0.00216		509.896	1.08021	501.365	0.7		511.22	2.37264	501.12	2.00015		509.896	1.37488	501.12	0.97519	585.063	1.01929		511.164	3.23385	501.664	3.00792	625.562	3.28192		509.896	2.19912	501.12	2.00031		36352.1	0.27951	35474	0.05		511.164	2.31826	501.664	2		511.164	0.15645	501.664	-0.29996
	6.07031e-06	0.000738938		1.10522	0.00213		511.787	1.08153	502.35	0.7		513.753	2.1641	502.08	2.00014		511.787	1.25282	502.08	0.97514	586.028	1.03101		513.758	3.14321	502.64	3.00565	630.866	3.77552		511.787	2.21839	502.08	2.00036		36345.5	0.30197	35759	0.15		513.758	2.16514	502.64	2		513.758	0.03155	502.64	-0.29999
	1.11818e-05	0.00328		1.10704	0.00207		513.753	1.06572	503.335	0.7		516.108	2.36864	503.04	2.00022		513.753	1.25913	503.04	0.97508	586.992	1.03483		515.613	3.18046	503.616	3.00326	636.169	3.81933		513.753	2.42893	503.04	2.00046		36338.9	0.2848	36058	0.15		515.613	2.20152	503.616	2		515.613	-0.16904	503.616	-0.3
	1.78424e-05	0.00202		1.10886	0.00221		515.531	1.09462	504.32	0.7		518.09	2.38986	504	2.00058		515.531	1.36626	504	0.97507	587.956	1.02333		518.035	3.39606	504.592	3.00153	641.472	3.27013		515.531	2.35941	504	2.00057		36332.3	0.34381	36366	0.1		518.035	2.30745	504.592	2		518.035	0.22452	504.592	-0.3
	2.60523e-05	0.00113		1.11067	0.00211		517.854	1.07228	505.305	0.7		520.216	2.29562	504.96	2.00169		517.854	1.25215	504.96	0.97508	588.92	1.01879		520.194	3.62954	505.568	3.00058	646.776	3.29197		517.854	2.22386	504.96	2.0007		36325.7	0.2792				520.194	2.22852	505.568	2		520.194	0.2132	505.568	-0.3
	3.58114e-05	0.00206		1.11249	0.00202		519.97	1.08613	506.29	0.7		522.504	2.2567	505.92	2.00427		520.041	1.23429	505.92	0.97514	589.885	1.0369		522.44	3.46356	506.544	3.00018	652.079	3.30937		519.998	2.26493	505.92	2.001		36319.1	0.37114				522.44	2.24964	506.544	2		522.44	-0.05397	506.544	-0.3
	4.71197e-05	0.00219		1.11431	0.00209		521.956	1.08458	507.275	0.7		525.043	2.39787	506.88	2.00895		521.998	1.2443	506.88	0.97522	590.849	1.05491		525.118	3.36078	507.52	3.00005	657.383	3.18796		522.038	2.4213	506.88	2.0018		36312.5	0.36768				525.118	2.30223	507.52	2		525.118	0.13375	507.52	-0.3
	5.99772e-05	0.00125		1.11614	0.00211		523.781	1.08436	508.26	0.7		527.337	2.33805	507.84	2.01553		523.779	1.28139	507.84	0.97531	591.456	1.08955		527.375	3.36416	508.496	3.00002	662.686	3.06217		523.883	2.32786	507.84	2.00347		36305.9	0.43676				527.375	2.21321	508.496	2		527.375	0.08247	508.496	-0.3
	7.43839e-05	0.00108		1.11796	0.00212		525.662	1.12243	509.245	0.7		529.643	2.22292	508.8	2.02237		525.625	1.29578	508.8	0.97535	592.168	1.09923		529.57	3.45736	509.472	3.00002	668.19	3.12168		525.789	2.34676	508.8	2.00615		36299.3	0.40154				529.57	2.33266	509.472	2		529.57	0.00393	509.472	-0.3
	9.03398e-05	0.00111		1.11979	0.00209		527.209	1.13874	510.23	0.7		531.724	2.20093	509.76	2.02698		527.19	1.23611	509.76	0.97533	592.795	1.11814		531.694	3.5751	510.448	3.00003	673.293	3.11568		527.664	2.20558	509.76	2.00943		36291.1	0.48057				531.694	2.16995	510.448	2		531.694	-0.08718	510.448	-0.3
	0.000107845	0.00133		1.12161	0.00202		528.84	1.111	511.215	0.7		533.851	2.41992	510.72	2.02757		528.854	1.23608	510.72	0.97525	593.384	1.13995		533.88	3.4756	511.424	3.00005	678.596	3.15978		529.12	2.32206	510.72	2.0122		36282.8	0.27222				533.88	2.17471	511.424	2		533.88	-0.000467602	511.424	-0.3
	0.000126899	0.000624721		1.12344	0.00216		530.839	1.0913	512.2	0.7		536.257	2.39902	511.68	2.02434		530.859	1.31519	511.68	0.97516	594.096	1.16338		536.229	3.31326	512.4	3.00006	683.9	3.10216		530.862	2.24318	511.68	2.01325		36276.2	0.28603				536.229	2.33928	512.4	2		536.229	-0.0612	512.4	-0.3
	0.000147503	-0.000722119		1.12527	0.00212		532.796	1.1086	513.185	0.7		538.646	2.20762	512.64	2.01897		532.791	1.271	512.64	0.97509	594.723	1.2		538.568	3.03213	513.376	3.00006	689.203	3.17505		532.898	2.24569	512.64	2.01208		36269.7	0.35658				538.568	2.31297	513.376	2		538.568	-0.05382	513.376	-0.3
	0.000169655	0.000244494		1.1271	0.0021		534.447	1.05341	514.17	0.7		540.699	2.48813	513.6	2.01329		534.28	1.25871	513.6	0.97504	595.313	1.2113		540.676	3.08148	514.352	3.00005	694.507	3.38505		534.802	2.36214	513.6	2.00922		36262.9	0.37836				540.676	2.13075	514.352	2		540.676	0.03762	514.352	-0.3
	0.000193357	0.00202		1.12894	0.00208		535.892	1.08204	515.155	0.7		543.375	2.36879	514.56	2.00842		535.826	1.29082	514.56	0.97502	596.025	1.20859		543.279	3.33746	515.328	3.00004	699.81	3.69929		536.869	2.1753	514.56	2.00593		36256.5	0.38966				543.279	2.35411	515.328	2		543.279	0.20637	515.328	-0.3
	0.000218609	0.00258		1.13077	0.00208		537.632	1.06921	516.14	0.7		546.457	2.33791	515.52	2.00477		537.597	1.37039	515.52	0.97506	596.652	1.19188		546.52	3.41077	516.304	3.00002	705.113	3.62241		538.911	2.36562	515.52	2.0033		36249.9	0.3558				546.52	2.26422	516.304	2		546.52	0.11693	516.304	-0.3
	0.000245409	0.00134		1.13261	0.00204		539.225	1.08102	517.125	0.7		549.293	2.22637	516.48	2.00237		539.22	1.27782	516.48	0.97516	597.241	1.1788		549.294	3.30013	517.28	3.00001	710.417	3.34898		540.752	2.30072	516.48	2.00174		36243.4	0.44855				549.294	2.29038	517.28	2		549.401	-0.1213	517.28	-0.3
	0.000273758	0.00139		1.13444	0.00201		540.829	1.08395	518.11	0.7		551.255	2.32059	517.44	2.00105		540.848	1.31937	517.44	0.97542	597.953	1.20325		551.115	3.31279	518.256	3	715.72	3.30253		543.023	2.36945	517.44	2.00106		36236.8	0.38896				551.25	2.1738	518.256	2		551.036	-0.06282	518.256	-0.3
	0.000303657	0.00467		1.13628	0.00214		542.834	1.07678	519.095	0.7		553.519	2.25796	518.4	2.00056		542.987	1.29145	518.4	0.97594	598.58	1.21221		553.735	3.50705	519.232	3	721.024	3.56824		544.81	2.14527	518.4	2.00086		36230.2	0.42952				553.489	2.22381	519.232	2		553.266	-0.06377	519.232	-0.3
	0.000335105	0.00512		1.13812	0.00214		544.347	1.0751	520.08	0.7		556.244	2.26728	519.36	2.00076		544.705	1.27764	519.36	0.97676	599.169	1.25262		556.495	3.51605	520.208	3	726.327	3.36481		546.799	2.24071	519.36	2.00081		36223.7	0.39343				556.226	2.19981	520.208	2		555.639	0.06887	520.208	-0.3
	0.000368102	0.00232		1.13996	0.0021		546.028	1.06697	521.065	0.7		558.618	2.35148	520.32	2.00177		546.737	1.27352	520.32	0.97776	599.882	1.29635		558.77	3.46451	521.184	3	731.63	3.33763		548.715	2.33858	520.32	2.00077		36217.1	0.48676				558.569	2.25476	521.184	2		557.439	0.01077	521.184	-0.3
	0.000402649	0.000607062		1.14181	0.00203		547.592	1.07986	522.05	0.7		560.845	2.2796	521.28	2.0039		548.73	1.23056	521.28	0.97859	600.509	1.31647		561.102	3.34708	522.16	3	736.934	3.30566		550.497	2.14827	521.28	2.00075		36210.6	0.41899				560.86	2.25191	522.16	2		559.659	0.15761	522.16	-0.3
	0.000438744	-0.000166977		1.14365	0.0021		549.158	1.07187	523.035	0.7		563.055	2.36209	522.24	2.0072		550.467	1.24729	522.24	0.97888	601.098	1.32905		563.299	3.33798	523.136	3	742.237	3.76172		552.076	2.34291	522.24	2.00099		36204	0.49202				563.114	2.2894	523.136	2		561.763	0.0295	523.136	-0.3
	0.000476389	0.00261		1.1455	0.00207		550.738	1.06613	524.02	0.7		565.257	2.31897	523.2	2.01105		552.043	1.24935	523.2	0.97851	601.81	1.35233		565.506	3.49513	524.112	3	747.541	4.05485		553.988	2.20528	523.2	2.0019		36197.5	0.51406				565.228	2.2749	524.112	2		563.854	-0.03893	524.112	-0.3
	0.000515583	0.00586		1.14735	0.00205		552.598	1.0853	525.005	0.7		567.412	2.28023	524.16	2.0141		553.907	1.22417	524.16	0.97775	602.437	1.3712		567.635	3.5034	525.088	3	752.844	3.50869		555.809	2.32182	524.16	2.00403		36190.9	0.58949				567.306	2.07332	525.088	2		566.109	0.04998	525.088	-0.3
	0.000556326	0.00324		1.1492	0.0021		554.111	1.04152	525.99	0.7		569.582	2.23097	525.12	2.01494		555.906	1.25839	525.12	0.97718	603.026	1.38853		569.853	3.35349	526.064	3	758.148	3.16842		557.728	2.22128	525.12	2.00768		36184.4	0.43353				569.521	2.26734	526.064	2		568.14	-0.02203	526.064	-0.3
	0.000598619	0.00015901		1.15105	0.00206		555.906	1.08492	526.975	0.7		571.806	2.37648	526.08	2.01314		557.736	1.28087	526.08	0.97756	603.739	1.39226		572.385	3.38694	527.04	3	763.451	3.19489		559.541	2.32495	526.08	2.01245		36176.2	0.4917				571.806	2.22648	527.04	2		570.137	0.05084	527.04	-0.3
	0.00064246	-0.00263		1.1529	0.00208		557.736	1.06481	527.96	0.7		574.037	2.36708	527.04	2.0096		559.511	1.27092	527.04	0.97978	604.366	1.39821		574.779	3.43559	528.016	3	768.754	3.32779		561.052	2.26695	527.04	2.0169		36168	0.52547				574.101	2.16914	528.016	2		572.415	0.14797	528.016	-0.3
	0.000687851	-0.00196		1.15475	0.00214		559.511	1.076	528.945	0.7		576.207	2.33848	528	2.00583		561.013	1.2808	528	0.98466	604.955	1.43581		576.308	3.37276	528.992	3	774.058	3.35062		562.876	2.32705	528	2.01912		36161.5	0.50251				576.308	2.24244	528.992	2		574.819	-0.05568	528.992	-0.3
	0.000734791	0.00215		1.15661	0.00213		561.013	1.05712	529.93	0.70001		578.459	2.28856	528.96	2.00295		562.804	1.24322	528.96	0.99228	605.667	1.63809		578.261	3.33471	529.968	3	779.361	3.16462		564.816	2.20267	528.96	2.01801		36154.9	0.47753				578.52	2.21483	529.968	2		576.876	0.03148	529.968	-0.3
	0.000783281	0.00296		1.15847	0.00212		562.804	1.05671	530.915	0.70007		580.823	2.36594	529.92	2.00126		564.684	1.25736	529.92	1.00109	606.294	1.58881		580.653	3.48378	530.944	3	784.665	3.18184		566.751	2.06698	529.92	2.01413		36146.8	0.47614				580.822	2.21483	530.944	2		578.841	0.07051	530.944	-0.3
	0.000833319	0.00204		1.16032	0.0022		564.684	1.06976	531.9	0.70048		582.883	2.21904	530.88	2.00048		566.238	1.27569	530.88	1.00796	606.883	1.56309		582.931	3.53873	531.92	3	789.968	3.27106		568.653	2.39565	530.88	2.00925		36138.6	0.37941				582.906	2.17207	531.92	2		581.203	0.01867	531.92	-0.29998
	0.000884907	0.00345		1.16218	0.00228		566.238	1.05538	532.885	0.70267		584.868	2.28766	531.84	2.00019		567.875	1.26985	531.84	1.00977	607.596	1.52335		585.523	3.41971	532.896	3	795.271	3.48172		570.224	2.18109	531.84	2.00515		36130.4	0.4631				585.068	2.22685	532.896	2		583.549	0.19442	532.896	-0.2999
	0.000938044	0.003		1.16404	0.00227		567.875	1.0735	533.87	0.71236		587.052	2.28961	532.8	2.0001		569.736	1.26725	532.8	1.00563	608.223	1.61897		587.408	3.482	533.872	3	800.575			571.886	2.23971	532.8	2.0027		36122.3	0.50767				587.408	2.20186	533.872	2		585.653	-0.04443	533.872	-0.29966
	0.00099273	-0.000101124		1.16591	0.00229		569.736	1.09381	534.855	0.74756		589.078	2.27994	533.76	2.00008		571.618	1.23603	533.76	0.99752	608.812	1.69944		589.27	3.47906	534.848	3	805.878	3.48195		573.817	2.30468	533.76	2.00197		36115.8	0.39709				589.576	2.30102	534.848	2		588.342	0.02242	534.848	-0.29899
	0.00105	-6.74631e-05		1.16777	0.00232		571.618	1.06428	535.84	0.85225		591.4	2.30031	534.72	2.00007		573.137	1.28902	534.72	0.98887	609.524	1.63531		591.762	3.47645	535.824	3	811.182	3.8195		575.729	2.4146	534.72	2.00264		36109.2	0.46336				591.743	2.18812	535.824	2		590.496	0.08828	535.824	-0.2975
	0.00111	0.00338		1.16964	0.00224		573.137	1.06239	536.825	1.1056		593.932	2.22871	535.68	2.00006		574.941	1.26695	535.68	0.98223	610.151	1.70583		593.89	3.39575	536.8	3.00001	816.485	3.92149		577.191	2.47701	535.68	2.0043		36102.7	0.44646				593.805	2.20158	536.8	2		592.502	0.02202	536.8	-0.29486
	0.00117	0.00281		1.1715	0.00215		574.941	1.05347	537.81	1.59915		596.017	2.2736	536.64	2.00006		576.87	1.2905	536.64	0.97836	610.74	1.62313		596.077	3.47805	537.776	3.00004	821.789	3.57727		578.731	2.31434	536.64	2.00633		36096.2	0.5047				595.993	2.26995	537.776	2		594.852	0.27004	537.776	-0.29117
	0.00123	-0.00314		1.17337	0.00226		576.87	1.08095	538.795	2.35866		598.271	2.36074	537.6	2.00006		578.732	1.28036	537.6	0.97678	611.453	1.48513		598.324	3.44969	538.752	3.00018	827.092	3.40033		580.762	2.24551	537.6	2.00791		36089.7	0.64158				598.149	2.13351	538.752	2		596.868	0.33647	538.752	-0.28734
	0.00129	-0.00616		1.17524	0.00225		578.732	1.0755	539.78	3.24607		600.466	2.43207	538.56	2.00007		580.71	1.24267	538.56	0.97656	612.08	1.45561		600.684	3.49216	539.728	3.00066	832.395	3.24715		582.818	2.35635	538.56	2.00827		36083.2	0.41355				600.4	2.21736	539.728	2		599.295	-0.03019	539.728	-0.28486
	0.00135	-0.0037		1.17711	0.00221		580.71	1.08541	540.765	3.9522		602.839	2.6508	539.52	2.00007		582.768	1.28305	539.52	0.97702	612.669	1.4152		603.422	3.52793	540.704	3.00202	837.699	3.34651		584.741	2.31841	539.52	2.00727		36076.7	0.46417				602.851	2.25214	540.704	2		601.812	0.05125	540.704	-0.2849
	0.00142	-0.000720465		1.17899	0.00223		582.768	1.07436	541.75	4.15681		605.11	2.49378	540.48	2.00006		584.754	1.27223	540.48	0.97762	613.381	1.40106		605.038	3.41891	541.68	3.00515	843.002	3.43501		586.409	2.2966	540.48	2.00534		36070.2	0.60382				605.038	2.13813	541.68	2		604.096	0.01522	541.68	-0.28744
	0.00149	-0.000285737		1.18086	0.00223		584.754	1.06056	542.735	3.75754		607.233	2.43849	541.44	2.00005		586.401	1.25039	541.44	0.97798	614.008	1.4321		606.929	3.34738	542.656	3.01101	848.306	3.53359		588.179	2.26366	541.44	2.00331		36063.7	0.71656				607.112	2.1618	542.656	2		606.357	-0.05126	542.656	-0.29129
	0.00155	-0.00148		1.18274	0.00228		586.401	1.08017	543.72	2.95059		609.311	2.65987	542.4	2.00003		588.138	1.25665	542.4	0.9779	614.597	1.45996		608.94	3.5064	543.632	3.01976	853.609	3.84532		589.878	2.27579	542.4	2.00171		36057.2	0.68174				609.212	2.22434	543.632	2		608.061	-0.02993	543.632	-0.29496
	0.00162	-0.00243		1.18462	0.00228		588.138	1.0739	544.705	2.07912		611.611	2.75945	543.36	2.00002		589.811	1.28555	543.36	0.97745	615.31	1.41973		611.275	3.51747	544.608	3.02975	858.912	3.70341		591.803	2.32783	543.36	2.00075		36050.7	0.60912				611.569	2.21548	544.608	2		610.409	0.15434	544.608	-0.29757
	0.0017	-0.00192		1.1865	0.0023		589.811	1.0653	545.69	1.40483		613.822	2.90482	544.32	2.00002		591.749	1.24841	544.32	0.97691	615.937	1.46284		613.898	3.46539	545.584	3.0377	864.216	3.55533		593.677	2.29053	544.32	2.00028		36044.2	0.47383				613.827	2.16448	545.584	2		612.78	0.10706	545.584	-0.29902
	0.00177	0.00016721		1.18838	0.00236		591.749	1.07272	546.675	1.00332		616.094	2.92441	545.28	2.00003		593.69	1.26273	545.28	0.97655	616.526	1.44005		616.557	3.46407	546.56	3.04041	869.519	3.36525		595.467	2.25388	545.28	2.0001		36037.7	0.49977				616.147	2.05472	546.56	2		615.174	0.09038	546.56	-0.29967
	0.00184	0.000586313		1.19026	0.00227		593.69	1.07845	547.66	0.81526		618.318	2.98	546.24	2.00008		595.454	1.28619	546.24	0.97645	617.238	1.34894		619.05	3.51593	547.536	3.03703	874.823	3.21398		596.834	2.38412	546.24	2.00006		36031.2	0.43912				618.321	2.2401	547.536	2		617.53	0.15408	547.536	-0.29991
	0.00192	0.00063851		1.19214	0.00228		595.454	1.0696	548.645	0.74666		620.815	2.80735	547.2	2.00024		596.836	1.27671	547.2	0.9765	617.865	1.38349		621.503	3.45443	548.512	3.02961	880.126	3.14556		598.49	2.32562	547.2	2.00008		36024.7	0.37423				620.813	2.19022	548.512	2		620.035	0.00879	548.512	-0.29998
	0.002	-0.000332722		1.19403	0.00236		596.836	1.11238	549.63	0.72812		623.036	2.71639	548.16	2.0006		598.475	1.33332	548.16	0.9765	618.454	1.35484		623.078	3.33123	549.488	3.02137	885.43	3.21773		600.016	2.27228	548.16	2.00015		36016.6	0.3294				623.078	2.19942	549.488	2		621.881	0.00214	549.488	-0.3
	0.00208	-0.00168		1.19591	0.00231		598.475	1.10787	550.615	0.72397		625.27	2.52937	549.12	2.00135		599.999	1.40745	549.12	0.97634	619.167	1.25859		625.258	3.33193	550.464	3.01452	890.733	3.38943		601.861	2.4455	549.12	2.00032		36008.5	0.44756				625.371	2.16953	550.464	2.00001		624.05	0.12682	550.464	-0.3
	0.00216	-0.00188		1.1978	0.00229		599.999	1.16117	551.6	0.72075		627.243	2.52453	550.08	2.00265		601.803	1.53364	550.08	0.97604	619.794	1.27549		627.496	3.37438	551.44	3.00957	896.036	3.4749		603.808	2.47771	550.08	2.00065		36002	0.23603				627.205	2.20189	551.44	2.00003		626.13	0.13423	551.44	-0.3
	0.00224	-0.000720668		1.19969	0.00224		601.803	1.21302	552.585	0.71569		629.357	2.41047	551.04	2.00453		603.433	1.63622	551.04	0.97569	620.383	1.226		629.761	3.4767	552.416	3.00609	901.34	3.56833		605.809	2.72344	551.04	2.0012		35995.5	0.19824				629.362	2.12853	552.416	2.0001		628.452	0.13345	552.416	-0.3
	0.00233	0.000606546		1.20158	0.00219		603.433	1.26143	553.57	0.71002		631.553	2.35603	552	2.00675		604.827	1.79531	552	0.97545	621.095	1.14002		632.344	3.50312	553.392	3.00359	906.643	3.71002		607.442	2.59229	552	2.002		35989	0.36589				631.711	2.1222	553.392	2.00031		630.647	0.0086	553.392	-0.3
	0.00241	-0.00324		1.20347	0.00221		604.827	1.2645	554.555	0.70537		633.768	2.29273	552.96	2.0089		606.595	1.90324	552.96	0.97547	621.722	1.1464		633.803	3.60806	554.368	3.00189	911.947	3.62266		609.022	2.60363	552.96	2.00296		35982.5	0.34042				633.803	2.20179	554.368	2.00078		633.046	-0.06191	554.368	-0.3
	0.0025	-0.00855		1.20537	0.0023		606.595	1.34667	555.54	0.70241		635.944	2.25468	553.92	2.01052		608.049	1.8327	553.92	0.97599	622.311	1.12258		635.779	3.61095	555.344	3.00087	917.25	3.31102		610.958	2.34947	553.92	2.00385		35976.1	0.2921				635.975	2.26621	555.344	2.00167		635.213	0.06617	555.344	-0.3
	0.00259	-0.00839		1.20726	0.00222		608.049	1.40488	556.525	0.7009		638.219	2.32696	554.88	2.01133		609.808	1.73619	554.88	0.97748	623.024	1.07379		638.138	3.54871	556.32	3.00034	922.553	3.17221		612.839	2.44347	554.88	2.00432		35969.6	0.19454				638.282	2.15554	556.32	2.00304		637.53	0.02031	556.32	-0.3
	0.00268	-0.00345		1.20916	0.00217		609.808	1.44321	557.51	0.70029		640.361	2.36785	555.84	2.01118		611.725	1.41959	555.84	0.98051	623.651	1.09279		640.591	3.5403	557.296	3.00011	927.857	3.03861		614.773	2.55441	555.84	2.00417		35963.1	0.3357				640.699	2.25857	557.296	2.00465		639.77	0.04322	557.296	-0.3
	0.00277	-0.00158		1.21106	0.0022		611.725	1.35691	558.495	0.70009		642.371	2.39148	556.8	2.01009		613.668	1.32445	556.8	0.98551	624.24	1.08495		642.77	3.54131	558.272	3.00003	933.16	3.10052		616.491	2.83467	556.8	2.00347		35956.7	0.18493				642.757	2.23839	558.272	2.00601		641.775	-0.04983	558.272	-0.3
	0.00286	-0.00169		1.21296	0.00219		613.668	1.33513	559.48	0.70004		644.654	2.65412	557.76	2.00821		615.187	1.3559	557.76	0.99204	624.952	1.05819		645.083	3.52886	559.248	3.00001	938.464	3.05988		617.898	2.93609	557.76	2.00246		35950.2	0.27698				645.192	2.2232	559.248	2.00656		644.07	0.13072	559.248	-0.3
	0.00296	-0.00423		1.21486	0.00215		615.187	1.45737	560.465	0.70005		646.841	2.73112	558.72	2.00594		616.798	1.37502	558.72	0.99847	625.579	1.08201		647.391	3.60267	560.224	3	943.767	3.07768		619.734	2.8695	558.72	2.00151		35943.7	0.25785				647.617	2.19153	560.224	2.00606		646.442	-0.04036	560.224	-0.3
	0.00305	-0.00836		1.21676	0.00216		616.798	1.58127	561.45	0.70007		649.009	2.72292	559.68	2.00378		618.649	1.31312	559.68	1.00247	626.168	1.07937		649.646	3.60935	561.2	3	949.071	3.22106		620.989	2.62666	559.68	2.00083		35937.3	0.2506				649.805	2.30258	561.2	2.0048		648.79	0.1835	561.2	-0.3
	0.00315	-0.00688		1.21867	0.00208		618.649	1.6	562.435	0.70009		651.101	2.49834	560.64	2.00212		620.729	1.2814	560.64	1.00233	626.881	1.0587		652.144	3.53333	562.176	3.00001	954.374	3.20302		622.63	2.43252	560.64	2.00043		35930.8	0.17882				652.296	2.21476	562.176	2.00347		650.961	-0.10048	562.176	-0.3
	0.00325	0.000474837		1.22057	0.00208		620.729	1.48243	563.42	0.7001		653.375	2.32179	561.6	2.00107		622.6	1.27619	561.6	0.99817	627.508	1.07538		654.398	3.44453	563.152	3.00003	959.677	3.21231		624.078	2.41353	561.6	2.00023		35924.4	0.11345				654.146	2.32099	563.152	2.00295		653.017	-0.05405	563.152	-0.3
	0.00335	0.00511		1.22248	0.00215		622.6	1.2961	564.405	0.7001		655.732	2.40648	562.56	2.0005		624.049	1.30398	562.56	0.99194	628.097	1.06985		656.741	3.49309	564.128	3.00011	964.981	3.13977		625.825	2.39098	562.56	2.00015		35917.9	0.18764				656.305	2.1437	564.128	2.00424		655.294	0.13217	564.128	-0.3
	0.00346	0.00177		1.22439	0.00208		624.049	1.24637	565.39	0.70008		657.792	2.41278	563.52	2.00024		625.776	1.25775	563.52	0.98632	628.809	1.04902		659.306	3.4084	565.104	3.00039	970.284	3.1154		627.837	2.25848	563.52	2.00012		35911.5	0.07907				658.824	2.31565	565.104	2.00841		657.689	0.12493	565.104	-0.3
	0.00356	-0.00133		1.2263	0.00215		625.776	1.20019	566.375	0.70005		659.861	2.36784	564.48	2.00013		627.58	1.32147	564.48	0.9837	629.436	1.05703		661.614	3.38534	566.08	3.00118	975.588	3.16675		629.762	2.16256	564.48	2.00014		35905	0.10326				661.047	2.32901	566.08	2.0163		659.864	0.08196	566.08	-0.3
	0.00367	0.00238		1.22821	0.0022		627.58	1.20375	567.36	0.70003		661.943	2.32061	565.44	2.00009		629.038	1.24487	565.44	0.98595	630.025	1.06254		663.843	3.33114	567.056	3.00301	980.891	3.34651		631.218	2.27713	565.44	2.0002		35898.6	0.02347				663.234	2.5576	567.056	2.02754		661.922	0.14692	567.056	-0.3
	0.00377	0.00624		1.23013	0.00206		629.038	1.12933	568.345	0.70001		664.174	2.2179	566.4	2.00008		630.871	1.28533	566.4	0.99438	630.738	1.06636		666.112	3.34101	568.032	3.00654	986.194	3.47845		632.9	2.29293	566.4	2.0003		35892.1	0.04416				665.468	2.63085	568.032	2.03971		664.113	-0.08966	568.032	-0.3
	0.00388	0.00247		1.23204	0.00207		630.871	1.11092	569.33	0.70001		666.5	2.32998	567.36	2.0001		632.896	1.31003	567.36	1.00929	631.364	1.09009		668.407	3.30494	569.008	3.01207	991.498	3.39172		634.73	2.37206	567.36	2.0004		35884.1	0.20026				667.828	2.46308	569.008	2.04869		666.312	0.12075	569.008	-0.3
	0.00399	-0.00179		1.23396	0.00221		632.896	1.08321	570.315	0.7		668.895	2.29316	568.32	2.00014		634.684	1.38021	568.32	1.02848	631.954	1.10327		670.541	3.45156	569.984	3.01897	996.801	3.28033		636.774	2.36457	568.32	2.00048		35876	0.19082				669.913	2.38719	569.984	2.05073		668.278	0.14313	569.984	-0.3
	0.00411	-0.00192		1.23587	0.00206		634.684	1.09129	571.3	0.7		671.2	2.39526	569.28	2.0002		636.302	1.36953	569.28	1.04667	632.666	1.10079		672.029	3.477	570.96	3.02536	1002.1	3.15824		638.854	2.35457	569.28	2.00052		35869.6	0.07864				672.029	2.22892	570.96	2.0449		670.381	0.01139	570.96	-0.3
	0.00422	-0.00373		1.23779	0.0021		636.302	1.1046	572.285	0.7		673.417	2.30612	570.24	2.00025		637.828	1.35914	570.24	1.05716	633.293	1.11771		674.073	3.43158	571.936	3.02884	1007.41	3.15385		640.887	2.44409	570.24	2.00057		35863.2	0.12408				674.392	2.29163	571.936	2.03376		672.672	0.11782	571.936	-0.3
	0.00433	-0.00809		1.23971	0.00212		637.828	1.09015	573.27	0.7		675.521	2.28114	571.2	2.00028		639.705	1.37694	571.2	1.0555	633.882	1.12765		676.361	3.38776	572.912	3.0279	1012.71	3.09412		642.819	2.37679	571.2	2.00078		35856.8	0.09229				676.749	2.28116	572.912	2.02157		674.996	0.05069	572.912	-0.3
	0.00445	-0.00737		1.24164	0.00207		639.705	1.08723	574.255	0.7		678.243	2.34461	572.16	2.00028		641.268	1.43897	572.16	1.04239	634.595	1.13613		678.363	3.42933	573.888	3.02296	1018.01	3.00245		644.77	2.43026	572.16	2.00145		35850.3	0.15194				678.759	2.19074	573.888	2.01171		677.214	0.0352	573.888	-0.3
	0.00457	-0.000379132		1.24356	0.00203		641.268	1.08976	575.24	0.7		680.616	2.34086	573.12	2.00027		642.883	1.67981	573.12	1.02321	635.221	1.17338		680.749	3.51699	574.864	3.01608	1023.32	3.02499		646.793	2.42316	573.12	2.0031		35843.9	0.10697				681.328	2.18188	574.864	2.0054		679.371	0.08322	574.864	-0.3
	0.00469	0.0047		1.24549	0.00211		642.883	1.09283	576.225	0.7		682.846	2.26768	574.08	2.00024		644.769	2.25	574.08	1.00447	635.811	1.18386		683.413	3.56576	575.84	3.00958	1028.62	3.01383		648.828	2.37186	574.08	2.00643		35837.5	0.17549				684.053	2.18106	575.84	2.00211		681.417	0.12471	575.84	-0.3
	0.00481	0.00396		1.24741	0.00203		644.769	1.10323	577.21	0.70002		685.271	2.47441	575.04	2.0002		646.749	2.2352	575.04	0.9904	636.523	1.15709		685.645	3.52966	576.816	3.00486	1033.93	2.97466		650.751	2.42889	575.04	2.01196		35831.1	0.10399				686.133	2.30184	576.816	2.0007		683.475	0.00871	576.816	-0.3
	0.00493	-0.00144		1.24934	0.00204		646.749	1.09813	578.195	0.70008		687.175	2.3134	576	2.00016		648.66	1.8075	576	0.98187	637.15	1.21134		687.983	3.50636	577.792	3.00209	1039.23	2.94996		652.782	2.43776	576	2.01948		35823	0.20316				688.49	2.24046	577.792	2.0002		685.613	0.12463	577.792	-0.3
	0.00506	-0.00392		1.25127	0.00204		648.66	1.09135	579.18	0.70027		689.295	2.34419	576.96	2.00012		650.097	1.44989	576.96	0.97763	637.739	1.24531		690.38	3.57474	578.768	3.00077	1044.53	3.00318		654.839	2.38173	576.96	2.02746		35815	0				690.788	2.22206	578.768	2.00005		687.804	0.42493	578.768	-0.3
	0.00518	0.00124		1.2532	0.00201		650.097	1.08515	580.165	0.70075		691.745	2.23559	577.92	2.0001		651.923	1.31318	577.92	0.97587	638.452	1.25013		693.064	3.71539	579.744	3.00024	1049.84	3.0864		656.748	2.35807	577.92	2.03338		35808.6	0.18553				693.151	2.24566	579.744	2.00001		689.862	0.18972	579.744	-0.3
	0.00531	0.01024		1.25513	0.00202		651.923	1.09044	581.15	0.7018		693.781	2.21102	578.88	2.00008		653.86	1.28177	578.88	0.97526	639.078	1.34784		695.707	3.7303	580.72	3.00006	1055.14	3.11929		658.751	2.32624	578.88	2.03493		35800.6	0.12452				695.415	2.25534	580.72	2		691.94	0.15988	580.72	-0.3
	0.00544	0.01287		1.25707	0.00214		653.86	1.09742	582.135	0.7037		695.846	2.31552	579.84	2.00008		655.967	1.29436	579.84	0.97508	639.668	1.39304		698.337	3.51466	581.696	3.00001	1060.44	3.08823		660.843	2.27664	579.84	2.03139		35792.6	0.20702				697.698	2.27295	581.696	2		694.228	0.23269	581.696	-0.3
	0.00557	0.00622		1.259	0.00209		655.967	1.06586	583.12	0.70648		697.903	2.20514	580.8	2.00007		657.909	1.32667	580.8	0.97504	640.38	1.40536		699.783	3.40325	582.672	3	1065.75	3.07856		662.749	2.2483	580.8	2.02425		35786.2	0.18616				699.771	2.31113	582.672	2		696.689	0.43249	582.672	-0.3
	0.0057	0.00101		1.26094	0.00206		657.909	1.07947	584.105	0.70971		700.023	2.25518	581.76	2.00007		659.742	1.28493	581.76	0.97503	641.007	1.51232		701.944	3.46999	583.648	3	1071.05	3.0982		664.581	2.38495	581.76	2.01608		35779.8	0.20068				702.042	2.24871	583.648	2		698.857	0.52728	583.648	-0.3
	0.00584	0.000501748		1.26288	0.00197		659.742	1.07823	585.09	0.71245		702.111	2.285	582.72	2.00007		661.402	1.29508	582.72	0.97502	641.596	1.5646		704.429	3.68434	584.624	3	1076.35	3.03591		666.075	2.34528	582.72	2.00918		35771.8	0.23779				704.287	2.23838	584.624	2		701.298	0.52438	584.624	-0.3
	0.00597	0.00214		1.26482	0.002		661.402	1.06446	586.075	0.71363		704.291	2.27944	583.68	2.0001		662.824	1.25909	583.68	0.97502	642.308	1.58213		706.798	3.56828	585.6	3.00002	1081.66	2.9944		667.908	2.21061	583.68	2.00453		35763.8	0.32232				706.596	2.18421	585.6	2		703.84	0.58874	585.6	-0.3
	0.00611	0.0055		1.26676	0.00201		662.824	1.09688	587.06	0.71276		706.593	2.25954	584.64	2.00017		664.552	1.274	584.64	0.97501	642.935	1.66635		708.932	3.46095	586.576	3.00008	1086.96	3.06326		669.849	2.15175	584.64	2.00197		35757.4	0.54149				708.8	2.19658	586.576	2		705.876	0.7336	586.576	-0.3
	0.00625	0.00511		1.2687	0.00197		664.552	1.07748	588.045	0.71022		708.804	2.22686	585.6	2.00039		666.029	1.35053	585.6	0.975	643.525	1.70007		710.895	3.44059	587.552	3.00029	1092.26	3.03509		671.756	2.17168	585.6	2.00077		35751	0.4674				711.056	2.24705	587.552	2		708.108	0.57892	587.552	-0.3
	0.00639	0.000351459		1.27065	0.00198		666.029	1.07707	589.03	0.70701		711.062	2.28796	586.56	2.00099		667.94	1.26516	586.56	0.975	644.237	1.66179		713.185	3.48255	588.528	3.00092	1097.57	2.97739		673.621	2.39567	586.56	2.00029		35744.6	0.35937				713.293	2.19073	588.528	2		710.399	0.50358	588.528	-0.3
	0.00653	0.000675703		1.2726	0.00209		667.94	1.0793	590.015	0.70425		713.293	2.25636	587.52	2.00253		669.913	1.24998	587.52	0.975	644.864	1.69065		715.375	3.55016	589.504	3.00249	1102.87	3.07204		675.087	2.31044	587.52	2.00013		35736.6	0.35305				715.589	2.2209	589.504	2		712.644	0.41688	589.504	-0.3
	0.00667	0.00672		1.27454	0.00212		669.913	1.08462	591	0.70287		715.591	2.23214	588.48	2.00595		671.768	1.29364	588.48	0.975	645.453	1.63551		717.646	3.4256	590.48	3.0058	1108.17	2.9809		676.931	2.34024	588.48	2.0001		35727	0.55272				717.767	2.18913	590.48	2		714.788	0.14097	590.48	-0.3
	0.00682	0.01173		1.27649	0.00207		671.768	1.09695	591.985	0.70449		717.781	2.29904	589.44	2.01243		673.569	1.21378	589.44	0.97501	646.165	1.51695		718.976	3.36424	591.456	3.01161	1113.48	2.95198		678.793	2.3433	589.44	2.00013		35719.1	0.50254				719.832	2.20561	591.456	2		716.964	0.25619	591.456	-0.3
	0.00696	0.01238		1.27844	0.00199		673.569	1.1181	592.97	0.714		719.873	2.25871	590.4	2.02269		675.047	1.23897	590.4	0.97506	646.792	1.45313		720.987	3.42686	592.432	3.02003	1118.78	2.99749		680.764	2.31868	590.4	2.00022		35712.7	0.34771				722.129	2.15329	592.432	2		718.927	0.14471	592.432	-0.3
	0.00711	0.00931		1.2804	0.00205		675.047	1.12474	593.955	0.74486		722.15	2.21359	591.36	2.03601		676.86	1.28469	591.36	0.97528	647.382	1.40008		723.583	3.61682	593.408	3.02976	1124.08	3.11362		682.788	2.31919	591.36	2.00041		35706.3	0.43743				724.473	2.17939	593.408	2		720.991	0.35104	593.408	-0.3
	0.00726	0.00668		1.28235	0.00211		676.86	1.1566	594.94	0.82683		724.495	2.27949	592.32	2.0495		678.678	1.27146	592.32	0.97606	648.094	1.39062		725.887	3.67948	594.384	3.03809	1129.39	3.13602		684.842	2.32831	592.32	2.00083		35699.9	0.18401				726.81	2.13607	594.384	2		723.249	0.27894	594.384	-0.3
	0.00741	0.00704		1.2843	0.00208		678.678	1.2164	595.925	1.01205		726.814	2.27895	593.28	2.05891		680.273	1.26084	593.28	0.97867	648.721	1.40696		727.967	3.59916	595.36	3.04199	1134.69	3.12016		686.735	2.37967	593.28	2.00197		35693.6	0.35901				728.886	2.21904	595.36	2		725.494	0.40931	595.36	-0.3
	0.00756	0.01006		1.28626	0.00209		680.273	1.22655	596.91	1.37001		728.922	2.19173	594.24	2.06067		681.878	1.27232	594.24	0.98605	649.31	1.41906		730.083	3.56674	596.336	3.03987	1139.99	3.0555		688.786	2.2012	594.24	2.00505		35687.2	0.30899				731.205	2.21734	596.336	2		727.401	0.25048	596.336	-0.3
	0.00771	0.01408		1.28822	0.00217		681.878	1.2472	597.895	1.9636		731.215	2.22243	595.2	2.05413		683.8	1.26508	595.2	1.00411	650.022	1.4056		731.482	3.55217	597.312	3.03261	1145.3	3.16579		690.83	2.40895	595.2	2.01288		35680.8	0.36727				733.778	2.18894	597.312	2		729.518	0.34213	597.312	-0.3
	0.00787	0.01502		1.29018	0.00216		683.8	1.33788	598.88	2.81204		733.746	2.28386	596.16	2.04201		685.693	1.27103	596.16	1.04186	650.649	1.43589		733.557	3.64167	598.288	3.02298	1150.6	3.25783		692.769	2.17176	596.16	2.03051		35674.5	0.29934				735.746	2.18749	598.288	2		731.653	0.38244	598.288	-0.3
	0.00803	0.01262		1.29214	0.00213		685.693	1.42609	599.865	3.8629		735.757	2.3225	597.12	2.02875		687.347	1.28643	597.12	1.10907	651.239	1.42521		735.819	3.69804	599.264	3.01394	1155.9	3.2695		694.792	2.3324	597.12	2.06519		35668.1	0.24874				738.264	2.37988	599.264	2		734.167	0.34075	599.264	-0.3
	0.00819	0.01041		1.2941	0.00203		687.347	1.37927	600.85	4.9909		738.238	2.3234	598.08	2.01827		688.845	1.28471	598.08	1.21021	651.951	1.37704		737.941	3.80553	600.24	3.00729	1161.21	3.1892		696.999	2.31105	598.08	2.1244		35661.7	0.21209				740.581	2.41853	600.24	2		736.374	0.36743	600.24	-0.3
	0.00835	0.01036		1.29607	0.00201		688.845	1.37395	601.835	6.01686		740.561	2.27933	599.04	2.01263		690.479	1.27303	599.04	1.33764	652.578	1.35559		740.267	3.90628	601.216	3.00328	1166.51	3.15754		698.742	2.37822	599.04	2.21257		35655.4	0.28081				742.687	2.70117	601.216	2		738.439	0.40029	601.216	-0.3
	0.00851	0.01015		1.29803	0.00211		690.479	1.27789	602.82	6.73159		742.682	2.36131	600	2.01235		692.052	1.29647	600	1.47009	653.167	1.31227		742.817	4.04429	602.192	3.00127	1171.81	3.2308		700.333	2.30734	600	2.32798		35649	0.33015				745.066	2.9687	602.192	2		740.561	0.38816	602.192	-0.3
	0.00867	0.0059		1.3	0.00196		692.052	1.17942	603.805	6.93683		745.055	2.36407	600.96	2.01774		693.904	1.26636	600.96	1.58051	653.879	1.26329		745.266	4.1557	603.168	3.00043	1177.12	3.25302		701.903	2.17646	600.96	2.46289		35642.7	0.21447				746.946	3.15	603.168	2		742.735	0.24564	603.168	-0.3
	0.00884	0.000747062		1.30197	0.00196		693.904	1.16118	604.79	6.52363		746.981	2.36128	601.92	2.02984		695.708	1.27446	601.92	1.64892	654.506	1.22972		747.362	4.11749	604.144	3.00014	1182.42	3.20178		703.851	2.22368	601.92	2.60684		35636.3	0.27572				749.16	3.05807	604.144	2		744.943	0.23561	604.144	-0.3
	0.009	-0.000694536		1.30394	0.00201		695.708	1.11501	605.775	5.5564		749.168	2.44752	602.88	2.05039		697.53	1.24799	602.88	1.66983	655.096	1.2		749.573	3.97482	605.12	3.00008	1187.72	3.04011		705.843	2.16012	602.88	2.74932		35630	0.3102				751.629	2.91868	605.12	2		747.009	0.19126	605.12	-0.3
	0.00917	0.000256484		1.30591	0.00186		697.53	1.12743	606.76	4.28034		751.625	2.52775	603.84	2.08036		699.043	1.261	603.84	1.64811	655.808	1.16652		751.905	3.77722	606.096	3.00016	1193.03	3.10705		707.708	2.23373	603.84	2.87722		35623.6	0.23539				753.817	2.59399	606.096	2		749.229	0.10908	606.096	-0.3
	0.00934	0.00222		1.30788	0.00198		699.043	1.09377	607.745	3.01509		753.816	2.51114	604.8	2.11774		700.732	1.22416	604.8	1.59027	656.435	1.15964		754.132	3.63593	607.072	3.00045	1198.33	3.30844		709.343	2.43539	604.8	2.97003		35615.7	0.31904				755.991	2.31495	607.072	2		751.555	0.05656	607.072	-0.3
	0.00951	0.00461		1.30985	0.00203		700.732	1.074	608.73	2.00555		756.006	2.60459	605.76	2.15616		702.269	1.2594	605.76	1.50138	657.024	1.14869		756.39	3.5618	608.048	3.00111	1203.63	3.28057		710.922	2.33636	605.76	3.00059		35607.8	0.1517				758.149	2.3243	608.048	2		753.802	0.14713	608.048	-0.3
	0.00968	0.00373		1.31183	0.00199		702.269	1.0787	609.715	1.33976		758.164	2.44585	606.72	2.18599		703.989	1.23732	606.72	1.3898	657.736	1.1278		758.664	3.52629	609.024	3.00243	1208.94	3.14053		712.679	2.26158	606.72	2.94751		35601.4	0.10082				760.475	2.29776	609.024	2		755.91	0.25017	609.024	-0.3
	0.00986	0.000310927		1.31381	0.00207		703.989	1.09865	610.7	0.97183		760.486	2.37417	607.68	2.19823		705.897	1.235	607.68	1.27089	658.363	1.13445		760.978	3.58743	610	3.00475	1214.24	3.13637		714.216	2.33497	607.68	2.81157		35595.1	0.1602				762.649	2.26868	610	2		757.956	0.17142	610	-0.3
	0.01003	-0.000278574		1.31579	0.00199		705.897	1.08825	611.685	0.80006		762.669	2.28541	608.64	2.18921		707.727	1.27269	608.64	1.16337	658.953	1.13362		763.399	3.66742	610.976	3.00835	1219.54	3.24373		715.958	2.31642	608.64	2.62169		35588.8	0.15505				764.887	2.26405	610.976	2		760.091	0.03226	610.976	-0.3
	0.01021	0.0022		1.31777	0.00196		707.727	1.07702	612.67	0.73192		764.918	2.31874	609.6	2.16335		709.35	1.25544	609.6	1.08097	659.665	1.11275		764.918	3.78085	611.952	3.01343	1224.85	3.22766		717.832	2.17664	609.6	2.42254		35582.4	0.15854				767.156	2.24617	611.952	2		762.239	0.16441	611.952	-0.3
	0.01039	0.00384		1.31975	0.00205		709.35	1.0809	613.655	0.70885		767.176	2.41693	610.56	2.13234		710.921	1.26395	610.56	1.02735	660.292	1.12379		767.078	3.77914	612.928	3.02001	1230.15	3.05852		719.602	2.27653	610.56	2.25351		35576.1	0.17951				769.393	2.30379	612.928	2		764.602	0.17661	612.928	-0.3
	0.01057	0.00389		1.32173	0.00186		710.921	1.06816	614.64	0.70219		769.415	2.32878	611.52	2.11123		712.642	1.23536	611.52	0.99763	660.881	1.11714		769.683	3.78454	613.904	3.0278	1235.46	2.96229		721.184	2.35236	611.52	2.13383		35568.2	0.21141				771.544	2.26958	613.904	2		766.822	0.13379	613.904	-0.3
	0.01075	0.00237		1.32372	0.0019		712.642	1.08062	615.625	0.70071		771.564	2.37306	612.48	2.11378		714.165	1.23807	612.48	0.98354	661.593	1.09789		772.163	3.75773	614.88	3.03594	1240.76	3.08163		722.955	2.27178	612.48	2.06206		35560.3	0.17644				773.654	2.27953	614.88	2		769.102	0.17842	614.88	-0.3
	0.01093	-0.00111		1.3257	0.00204		714.165	1.06598	616.61	0.70108		773.637	2.43297	613.44	2.14858		715.89	1.23106	613.44	0.97782	662.22	1.10479		774.311	3.70276	615.856	3.04281	1246.06	3.13653		724.851	2.3498	613.44	2.0253		35554	0.15773				775.746	2.23655	615.856	2		771.232	0.07441	615.856	-0.3
	0.01112	-0.00388		1.32769	0.00205		715.89	1.08522	617.595	0.70331		775.723	2.30938	614.4	2.21681		717.781	1.22618	614.4	0.97582	662.809	1.09994		776.441	3.77014	616.832	3.04633	1251.37	3.03185		726.87	2.28609	614.4	2.00914		35546.1	0.16042				777.834	2.23442	616.832	2		773.309	0.13043	616.832	-0.3
	0.0113	-0.00461		1.32968	0.00196		717.781	1.07602	618.58	0.70952		777.839	2.35879	615.36	2.31178		719.63	1.27862	615.36	0.97521	663.522	1.08492		777.839	3.73693	617.808	3.04496	1256.67	2.81391		728.827	2.26284	615.36	2.00307		35536.6	0.15333				779.943	2.19789	617.808	2		775.566	0.30462	617.808	-0.3
	0.01149	-0.00698		1.33167	0.00187		719.63	1.04544	619.565	0.72398		779.966	2.25889	616.32	2.42042		721.214	1.27857	616.32	0.97506	664.149	1.09796		779.733	3.64855	618.784	3.03872	1261.97	2.97575		730.704	2.40749	616.32	2.00122		35528.7	0.24204				781.982	2.28123	618.784	2		777.818	0.15983	618.784	-0.3
	0.01168	-0.01083		1.33366	0.00188		721.214	1.07226	620.55	0.75265		782.011	2.31493	617.28	2.52623		722.95	1.26343	617.28	0.97502	664.738	1.09483		781.899	3.58483	619.76	3.02938	1267.28	3.29121		731.953	2.26928	617.28	2.00111		35522.4	0.21676				784.371	2.22684	619.76	2		780.149	0.03562	619.76	-0.3
	0.01187	-0.01135		1.33566	0.002		722.95	1.0724	621.535	0.80071		784.341	2.34797	618.24	2.61219		724.793	1.26145	618.24	0.97501	665.45	1.07287		784.26	3.57238	620.736	3.01954	1272.58	3.26548		733.598	2.18855	618.24	2.00211		35514.5	0.15648				786.715	2.21109	620.736	2		782.32	0.15875	620.736	-0.3
	0.01206	-0.00879		1.33765	0.00205		724.793	1.07512	622.52	0.86788		786.647	2.33566	619.2	2.66312		726.433	1.24418	619.2	0.97501	666.077	1.07633		786.828	3.50236	621.712	3.01136	1277.88	3.01126		735.017	2.30271	619.2	2.00453		35506.6	0.13027				788.991	2.18899	621.712	2		784.39	0.10437	621.712	-0.3
	0.01226	-0.00604		1.33965	0.00197		726.433	1.07418	623.505	0.94387		789.008	2.3564	620.16	2.66903		728.007	1.27543	620.16	0.97501	666.666	1.07067		789.393	3.44176	622.688	3.00577	1283.19	2.79127		736.961	2.31792	620.16	2.00912		35500.3	0.19022				791.252	2.29229	622.688	2		786.554	-0.07155	622.688	-0.3
	0.01245	-0.0045		1.34165	0.00188		728.007	1.06998	624.49	1.00869		791.257	2.42662	621.12	2.63005		729.904	1.24975	621.12	0.97502	667.379	1.04668		791.459	3.52417	623.664	3.00255	1288.49	3.17917		738.777	2.46793	621.12	2.01647		35494	0.24599				793.356	2.22928	623.664	2		789.01	-0.07064	623.664	-0.3
	0.01265	-0.00569		1.34365	0.00197		729.904	1.0729	625.475	1.04048		793.316	2.52341	622.08	2.56012		731.718	1.24682	622.08	0.97502	668.006	1.08774		793.636	3.65477	624.64	3.00098	1293.79	3.15748		740.756	2.44138	622.08	2.0263		35486.2	0.23302				795.392	2.25634	624.64	2		791.088	-0.03658	624.64	-0.3
	0.01285	-0.00896		1.34565	0.00195		731.718	1.06078	626.46	1.02724		795.365	2.43339	623.04	2.48381		733.565	1.27008	623.04	0.97504	668.595	1.09323		795.365	3.74601	625.616	3.00033	1299.1	2.9602		742.725	2.44812	623.04	2.03712		35478.3	0.44412				797.592	2.23101	625.616	2		793.193	-0.06001	625.616	-0.3
	0.01305	-0.00932		1.34765	0.00198		733.565	1.07211	627.445	0.97406		797.572	2.46857	624	2.42551		734.993	1.27242	624	0.97506	669.307	1.07352		797.272	3.71106	626.592	3.0001	1303.68	3.11407		744.375	2.49483	624	2.04657		35472	0.32828				799.648	2.19653	626.592	2		795.334	0.08356	626.592	-0.3
	0.01325	-0.00588		1.34966	0.0019		734.993	1.07894	628.43	0.9		799.644	2.39863	624.96	2.39673		736.887	1.32615	624.96	0.97508	669.934	1.08056		799.695	3.69968	627.568	3.00002	1308.98	3.11143		745.98	2.3794	624.96	2.05285		35465.7	0.28686				801.851	2.20374	627.568	2		797.418	0.07736	627.568	-0.3
	0.01346	-0.00483		1.35166	0.00189		736.887	1.06754	629.415	0.82718		801.977	2.3901	625.92	2.39048		738.681	1.43778	625.92	0.97511	670.523	1.08042		802.067	3.76516	628.544	3.00001	1314.28	3.14991		747.847	2.43297	625.92	2.05642		35459.4	0.24887				803.942	2.19947	628.544	2		799.567	0.15992	628.544	-0.3
	0.01366	-0.00792		1.35367	0.00196		738.681	1.09615	630.4	0.77047		804.013	2.31346	626.88	2.38653		740.293	1.55776	626.88	0.97512	671.236	1.06815		804.389	3.82825	629.52	3	1319.59	3.13125		749.685	2.42895	626.88	2.06054		35453.1	0.28602				806.371	2.29482	629.52	2		801.851	0.0639	629.52	-0.3
	0.01387	-0.00966		1.35568	0.00188		740.293	1.07837	631.385	0.73403		806.375	2.35851	627.84	2.36435		741.967	1.62491	627.84	0.97515	671.863	1.08765		806.674	3.90421	630.496	3	1324.89	3.12768		751.21	2.30631	627.84	2.06995		35446.8	0.22363				808.893	2.17279	630.496	2		804.053	0.00395	630.496	-0.3
	0.01408	-0.00718		1.35769	0.00191		741.967	1.08514	632.37	0.71432		808.849	2.38174	628.8	2.31499		743.74	1.54813	628.8	0.97517	672.452	1.08647		808.915	4.04676	631.472	3	1330.19	3.08446		752.931	2.30152	628.8	2.08759		35440.6	0.27934				811.2	2.15147	631.472	2		806.366	-0.06978	631.472	-0.3
	0.01428	-0.00361		1.3597	0.00193		743.74	1.11711	633.355	0.70525		811.183	2.36568	629.76	2.24463		745.54	1.50277	629.76	0.97526	673.164	1.06509		811.186	4.19243	632.448	3	1335.5	3.14484		754.875	2.26208	629.76	2.11186		35434.3	0.41654				813.535	2.22955	632.448	2		808.476	0.19394	632.448	-0.3
	0.0145	-0.00394		1.36171	0.00192		745.54	1.1472	634.34	0.70168		813.476	2.396	630.72	2.16889		747.114	1.41465	630.72	0.97555	673.791	1.07443		813.474	4.16691	633.424	3	1340.8	3.20299		756.918	2.37383	630.72	2.13602		35428	0.26108				815.945	2.34654	633.424	2		810.537	0.29638	633.424	-0.3
	0.01471	-0.00887		1.36373	0.00191		747.114	1.23057	635.325	0.70047		815.976	2.34201	631.68	2.10309		748.98	1.28463	631.68	0.97624	674.38	1.06709		815.974	3.93775	634.4	3	1346.1	3.12783		758.735	2.37949	631.68	2.1512		35421.7	0.37414				817.955	2.25402	634.4	2		813.066	0.13182	634.4	-0.3
	0.01492	-0.01308		1.36574	0.00197		748.98	1.32231	636.31	0.70011		817.989	2.35051	632.64	2.05549		750.981	1.2936	632.64	0.97778	675.093	1.04856		818.484	3.77697	635.376	3	1351.41	3.12556		760.11	2.28407	632.64	2.15131		35415.5	0.30487				819.877	2.39111	635.376	2		815.441	0.44262	635.376	-0.3
	0.01514	-0.01334		1.36776	0.00204		750.981	1.45423	637.295	0.70002		819.87	2.3864	633.6	2.02631		752.928	1.29773	633.6	0.98061	675.72	1.0502		819.87	3.64605	636.352	3	1356.71	3.1381		761.693	2.32325	633.6	2.13625		35409.2	0.39263				822.355	2.45563	636.352	2		817.789	0.31146	636.352	-0.3
	0.01536	-0.01081		1.36978	0.00201		752.928	1.50982	638.28	0.7		822.331	2.21606	634.56	2.01105		754.829	1.27983	634.56	0.98513	676.309	1.04949		821.911	3.63049	637.328	3	1362.01	3.16437		763.291	2.31663	634.56	2.11167		35402.9	0.41231				825.158	2.41309	637.328	2		819.863	0.42202	637.328	-0.3
	0.01558	-0.00707		1.3718	0.002		754.829	1.53269	639.265	0.7		825.15	2.22612	635.52	2.00441		756.58	1.2654	635.52	0.99142	677.021	1.04589		824.556	3.54604	638.304	3	1367.32	3.15334		764.811	2.49447	635.52	2.08511		35396.7	0.58714				827.457	2.45598	638.304	2		822.363	0.41778	638.304	-0.3
	0.0158	-0.00458		1.37382	0.00205		756.58	1.44921	640.25	0.7		827.454	2.27415	636.48	2.00265		758.049	1.29435	636.48	0.99937	677.648	1.05697		827.224	3.5711	639.28	3	1372.62	3.07929		766.749	2.58799	636.48	2.06217		35390.4	0.71265				829.769	2.27876	639.28	2		825.079	0.53338	639.28	-0.3
	0.01602	-0.00504		1.37585	0.00209		758.049	1.35267	641.235	0.7		829.749	2.20566	637.44	2.00454		759.876	1.2826	637.44	1.0095	678.237	1.06038		829.847	3.55737	640.256	3	1377.92	3.12255		768.194	2.76449	637.44	2.04482		35384.1	0.93914				831.99	2.2274	640.256	2		827.369	0.78878	640.256	-0.3
	0.01624	-0.00593		1.37787	0.00207		759.876	1.21054	642.22	0.7		831.977	2.25214	638.4	2.01144		761.703	1.26636	638.4	1.02481	678.95	1.05541		832.23	3.57654	641.232	3	1383.23	3.12136		769.909	2.6654	638.4	2.03234		35376.3	1				834.101	2.21467	641.232	2		829.753	0.62578	641.232	-0.3
	0.01647	-0.00443		1.3799	0.00215		761.703	1.13846	643.205	0.7		834.105	2.28101	639.36	2.02747		763.302	1.32479	639.36	1.05254	679.577	1.07023		834.537	3.44478	642.208	3	1388.53	3.15661		771.851	2.64014	639.36	2.02341		35368.5	0.93994				836.303	2.31333	642.208	2		831.996	0.7762	642.208	-0.3
	0.01669	-0.000550015		1.38193	0.00213		763.302	1.1001	644.19	0.7		836.307	2.32266	640.32	2.05907		764.818	1.32965	640.32	1.10441	680.166	1.07541		836.307	3.39877	643.184	3	1393.83	3.06187		773.728	2.5803	640.32	2.0173		35362.2	0.81473				838.605	2.20499	643.184	2		834.101	1	643.184	-0.3
	0.01692	0.00404		1.38395	0.00202		764.818	1.09881	645.175	0.7		838.551	2.28913	641.28	2.11321		766.72	1.4159	641.28	1.19249	680.878	1.06502		838.259	3.46288	644.16	3	1399.14	3.14832		775.155	2.55388	641.28	2.01425		35356	0.796				840.761	2.15604	644.16	2		836.303	0.84188	644.16	-0.3
	0.01715	0.00664		1.38599	0.00205		766.72	1.09937	646.16	0.7		840.664	2.33924	642.24	2.19346		768.153	1.46091	642.24	1.32084	681.505	1.06378		840.58	3.61763	645.136	3	1404.44	3.16141		776.711	2.43371	642.24	2.01492		35349.7	0.63491				842.953	2.26216	645.136	2		838.611	0.94487	645.136	-0.3
	0.01738	0.00563		1.38802	0.00199		768.153	1.1138	647.145	0.7		842.981	2.30632	643.2	2.29541		769.864	1.53589	643.2	1.47637	682.094	1.04273		843.064	3.57078	646.112	3	1409.74	3.14528		778.309	2.37228	643.2	2.02		35341.9	0.77721				845.22	2.23185	646.112	2		840.701	0.70936	646.112	-0.3
	0.01761	0.00354		1.39005	0.00207		769.864	1.09938	648.13	0.7		845.236	2.30505	644.16	2.40429		771.759	1.55392	644.16	1.62616	682.807	1.02584		845.362	3.63727	647.088	3	1415.05	3.11725		779.866	2.39052	644.16	2.03001		35332.6	0.60194				847.477	2.18964	647.088	2		843.184	0.69588	647.088	-0.3
	0.01785	0.00439		1.39209	0.00203		771.759	1.12212	649.115	0.7		847.498	2.3132	645.12	2.49827		773.312	1.47371	645.12	1.727	683.434	1.01476		847.644	3.69985	648.064	3	1420.35	3.09607		781.721	2.34894	645.12	2.04548		35324.8	0.69262				849.511	2.20191	648.064	2		845.401	0.52348	648.064	-0.3
	0.01809	0.00711		1.39412	0.00207		773.312	1.14057	650.1	0.7		849.54	2.25887	646.08	2.5569		774.915	1.43256	646.08	1.74497	684.023	1.02326		849.868	3.92594	649.04	3	1425.65	3.11886		783.248	2.29673	646.08	2.0676		35318.5	0.67615				851.932	2.25439	649.04	2		847.312	0.47151	649.04	-0.3
	0.01832	0.00755		1.39616	0.00204		774.915	1.18179	651.085	0.7		851.955	2.31842	647.04	2.57025		776.729	1.37097	647.04	1.67311	684.735	1.04455		852.235	4.06481	650.016	3	1430.96	3.11059		785.016	2.35929	647.04	2.09923		35312.3	0.5162				854.452	2.24985	650.016	2		849.517	0.32924	650.016	-0.3
	0.01856	0.00548		1.3982	0.00207		776.729	1.17945	652.07	0.7		854.449	2.29536	648	2.54265		778.31	1.31468	648	1.53524	685.362	1.06329		854.709	4.08085	650.992	3	1436.26	3.09041		786.976	2.40188	648	2.14441		35306.1	0.6516				856.795	2.24936	650.992	2		851.944	0.39525	650.992	-0.3
	0.0188	0.00347		1.40024	0.00205		778.31	1.19252	653.055	0.7		856.773	2.23917	648.96	2.4888		779.864	1.297	648.96	1.37292	685.951	1.07738		857.12	3.94777	651.968	3	1441.57	3.0976		788.785	2.23684	648.96	2.20603		35299.8	0.4422				858.854	2.25745	651.968	2		854.39	0.39781	651.968	-0.3
	0.01904	0.0034		1.40229	0.00203		779.864	1.16736	654.04	0.70001		858.857	2.29445	649.92	2.42617		781.692	1.28928	649.92	1.22515	686.664	1.07474		859.431	3.81122	652.944	3	1446.87	3.07512		790.404	2.54087	649.92	2.28146		35293.6	0.4711				861.367	2.19663	652.944	2		856.789	0.28067	652.944	-0.3
	0.01929	0.00635		1.40433	0.00203		781.692	1.16434	655.025	0.70002		861.342	2.32158	650.88	2.36869		783.203	1.30177	650.88	1.11425	687.291	1.08886		861.91	3.73429	653.92	3	1452.17	3.05913		791.79	2.56111	650.88	2.35938		35287.4	0.43498				863.957	2.16664	653.92	2		858.884	0.2673	653.92	-0.3
	0.01953	0.01013		1.40638	0.00202		783.203	1.14273	656.01	0.70007		863.975	2.28008	651.84	2.32423		784.967	1.26679	651.84	1.04375	687.88	1.09391		864.394	3.67522	654.896	3	1457.48	2.92929		793.412	2.66168	651.84	2.42117		35281.1	0.41637				865.984	2.21345	654.896	2		861.16	0.07762	654.896	-0.3
	0.01978	0.01117		1.40842	0.002		784.967	1.126	656.995	0.70021		866.022	2.2811	652.8	2.29448		786.928	1.31572	652.8	1.00534	688.592	1.08426		866.595	3.63285	655.872	3	1462.78	2.95216		794.923	2.74024	652.8	2.44796		35274.9	0.33661				868.312	2.17628	655.872	2.00002		863.125	0.05676	655.872	-0.3
	0.02003	0.01036		1.41047	0.00197		786.928	1.08741	657.98	0.70052		868.348	2.18631	653.76	2.2755		788.795	1.32873	653.76	0.98743	689.219	1.09599		868.91	3.57039	656.848	3	1468.08	3.02756		796.642	2.68637	653.76	2.42973		35268.7	0.36508				870.631	2.17905	656.848	2.00008		865.455	0.17305	656.848	-0.3
	0.02028	0.01033		1.41252	0.00205		788.795	1.08501	658.965	0.70117		870.655	2.34017	654.72	2.25941		790.404	1.33812	654.72	0.98055	689.808	1.08476		871.317	3.5508	657.824	3	1473.39	2.98974		798.209	2.61313	654.72	2.37068		35262.5	0.22423				873.029	2.23505	657.824	2.0003		867.888	0.05834	657.824	-0.3
	0.02053	0.01117		1.41458	0.00196		790.404	1.07465	659.95	0.70233		873.052	2.24245	655.68	2.238		791.802	1.43488	655.68	0.9789	690.521	1.05795		873.052	3.62399	658.8	3	1478.69	3.0535		799.998	2.52201	655.68	2.2871		35256.3	0.17541				875.146	2.30465	658.8	2.00101		869.967	0.14998	658.8	-0.3
	0.02078	0.0121		1.41663	0.00191		791.802	1.08248	660.935	0.70417		875.159	2.28513	656.64	2.20694		793.413	1.48217	656.64	0.97954	691.148	1.05082		874.956	3.6086	659.776	3	1483.99	3.01567		801.855	2.45525	656.64	2.19953		35250.1	0.206				877.483	2.30897	659.776	2.00304		872.366	0.06014	659.776	-0.3
	0.02104	0.0126		1.41868	0.00193		793.413	1.07946	661.92	0.70673		877.437	2.22138	657.6	2.16794		794.924	1.49345	657.6	0.98104	691.737	1.05177		877.315	3.52883	660.752	3	1489.3	3.03361		803.807	2.34009	657.6	2.12439		35243.8	0.25548				879.637	2.22593	660.752	2.0081		874.82	-0.01812	660.752	-0.3
	0.02129	0.01166		1.42074	0.00195		794.924	1.0704	662.905	0.70986		879.568	2.28524	658.56	2.12713		796.62	1.52441	658.56	0.98263	692.449	1.05441		879.764	3.54442	661.728	3	1494.6	3.05581		805.504	2.32582	658.56	2.06954		35237.6	0.27099				881.949	2.18214	661.728	2.0192		877.014	0.05813	661.728	-0.3
	0.02155	0.00977		1.4228	0.002		796.62	1.06136	663.89	0.71319		881.977	2.36699	659.52	2.09113		798.183	1.46481	659.52	0.98371	693.076	1.0816		882.373	3.66447	662.704	3	1499.9	3.10276		807.006	2.36072	659.52	2.0349		35231.4	0.13598				884.073	2.19788	662.704	2.04043		878.953	0.1062	662.704	-0.3
	0.02181	0.00836		1.42486	0.00189		798.183	1.09773	664.875	0.71624		884.107	2.18298	660.48	2.06365		799.947	1.42191	660.48	0.98391	693.665	1.08575		884.657	3.57308	663.68	3	1505.21	2.88175		808.808	2.38537	660.48	2.01577		35223.7	0.09573				886.407	2.24787	663.68	2.07559		880.984	0.11493	663.68	-0.3
	0.02207	0.00787		1.42692	0.00192		799.947	1.06978	665.86	0.71851		886.373	2.28262	661.44	2.0447		801.855	1.38208	661.44	0.98315	694.378	1.06104		886.373	3.60016	664.656	3	1510.51	3.17902		810.016	2.36894	661.44	2.00651		35215.9	0.19391				888.844	2.17067	664.656	2.12555		882.861	0.10618	664.656	-0.3
	0.02233	0.00767		1.42898	0.00191		801.855	1.07375	666.845	0.71955		888.743	2.20131	662.4	2.03202		803.807	1.34674	662.4	0.98163	695.004	1.05383		888.356	3.71749	665.632	3.00001	1515.81	3.08227		811.829	2.47168	662.4	2.00265		35209.7	0.17841				890.967	2.20551	665.632	2.18523		885.289	0.0608	665.632	-0.3
	0.0226	0.00658		1.43104	0.00195		803.807	1.07035	667.83	0.7191		891	2.34665	663.36	2.02308		805.504	1.28503	663.36	0.97983	695.594	1.04182		890.974	3.91592	666.608	3.00003	1521.12	2.98651		813.867	2.48448	663.36	2.00133		35203.5	0.2597				893.232	2.22985	666.608	2.24275		887.465	0.00863	666.608	-0.3
	0.02286	0.00384		1.43311	0.00201		805.504	1.07948	668.815	0.71715		893.251	2.3045	664.32	2.01633		807.006	1.33194	664.32	0.97815	696.306	1.04147		893.62	3.87217	667.584	3.00009	1526.42	3.04186		815.723	2.48992	664.32	2.00109		35197.3	0.08088				895.315	2.17477	667.584	2.28258		889.693	-0.13005	667.584	-0.3
	0.02313	0.00124		1.43518	0.002		807.006	1.0509	669.8	0.71407		895.278	2.28302	665.28	2.01135		808.808	1.39943	665.28	0.97689	696.933	1.06829		896.022	3.79277	668.56	3.00027	1531.72	3.06193		817.707	2.43658	665.28	2.00129		35191.1	0.22978				897.313	2.21328	668.56	2.29221		891.868	-0.07257	668.56	-0.3
	0.0234	0.00143		1.43724	0.00202		808.808	1.08501	670.785	0.71046		897.298	2.19106	666.24	2.00837		810.016	1.43128	666.24	0.97616	697.522	1.09178		897.298	3.80254	669.536	3.00073	1537.03	2.95669		819.348	2.42746	666.24	2.00167		35184.9	0.13372				899.501	2.28113	669.536	2.2684		893.985	0.05045	669.536	-0.3
	0.02367	0.0033		1.43931	0.0019		810.016	1.07803	671.77	0.70701		899.494	2.31135	667.2	2.00792		811.829	1.59102	667.2	0.97603	698.235	1.07979		899.236	3.89045	670.512	3.00177	1542.33	2.99992		820.894	2.41118	667.2	2.00215		35178.8	0.20204				901.673	2.28897	670.512	2.21898		896.126	0.10978	670.512	-0.3
	0.02394	0.00393		1.44139	0.00194		811.829	1.08	672.755	0.70421		901.673	2.29262	668.16	2.01048		813.867	1.60458	668.16	0.97658	698.861	1.09547		901.328	3.99159	671.488	3.00384	1547.63	3.16084		822.805	2.29727	668.16	2.00267		35172.6	0.28822				903.865	2.29656	671.488	2.15871		898.302	0.00309	671.488	-0.3
	0.02421	0.00316		1.44346	0.00188		813.867	1.09104	673.74	0.70226		903.865	2.2494	669.12	2.01633		815.723	1.6225	669.12	0.97807	699.451	1.08159		903.531	3.93123	672.464	3.00741	1552.94	3.10287		824.983	2.27521	669.12	2.00317		35166.4	0.18102				906.444	2.24021	672.464	2.10217		900.564	-0.11091	672.464	-0.3
	0.02449	0.00221		1.44553	0.00188		815.723	1.07536	674.725	0.70109		906.444	2.12597	670.08	2.02515		817.707	1.52216	670.08	0.9808	700.163	1.05412		905.936	3.87977	673.44	3.01275	1558.24	2.88601		827.008	2.27448	670.08	2.00353		35160.2	0.16055				909.195	2.21011	673.44	2.05843		902.666	0.055	673.44	-0.3
	0.02476	0.0019		1.44761	0.00181		817.707	1.08125	675.71	0.70049		909.195	2.20096	671.04	2.03565		819.348	1.4503	671.04	0.98495	700.79	1.05437		908.566	3.77458	674.416	3.01954	1563.54	3.1392		828.842	2.24566	671.04	2.00366		35154	0.15745				911.618	2.14595	674.416	2.02968		904.74	-0.0362	674.416	-0.3
	0.02504	0.00286		1.44968	0.00192		819.348	1.07001	676.695	0.70029		911.618	2.2778	672	2.04555		820.894	1.32282	672	0.99031	701.379	1.052		911.183	3.71818	675.392	3.02668	1568.85	3.01315		830.69	2.35686	672	2.00349		35147.8	0.11887				913.759	2.26582	675.392	2.01339		906.877	0.16869	675.392	-0.3
	0.02532	0.00383		1.45176	0.00193		820.894	1.07711	677.68	0.70053		913.759	2.24017	672.96	2.05217		822.805	1.28456	672.96	0.9961	702.092	1.05036		913.195	3.58121	676.368	3.03247	1574.15	3.00818		832.283	2.24744	672.96	2.00306		35141.7	0.26453				916.505	2.234	676.368	2.00537		909.224	-0.04049	676.368	-0.3
	0.0256	0.00323		1.45384	0.00188		822.805	1.09155	678.665	0.70173		916.505	2.30021	673.92	2.05352		824.983	1.27359	673.92	1.001	702.718	1.07914		914.495	3.56704	677.344	3.03522	1579.45	3.15999		833.826	2.33501	673.92	2.00246		35135.5	0.02304				918.739	2.23941	677.344	2.00191		911.657	-0.08576	677.344	-0.3
	0.02588	0.00202		1.45593	0.00189		824.983	1.08752	679.65	0.70576		918.739	2.1591	674.88	2.04921		827.008	1.23535	674.88	1.00368	703.308	1.08358		916.506	3.54256	678.32	3.03403	1584.76	3.19248		835.764	2.30993	674.88	2.00183		35129.3	0.04568				921.138	2.19418	678.32	2.0006		913.792	-0.02083	678.32	-0.3
	0.02617	0.00161		1.45801	0.00197		827.008	1.07707	680.635	0.71768		921.138	2.27542	675.84	2.04065		828.842	1.24252	675.84	1.00333	704.02	1.05816		918.865	3.54259	679.296	3.02932	1590.06	3.16499		837.432	2.35574	675.84	2.00128		35123.2	0.13727				923.512	2.23277	679.296	2.00017		916.357	0.03951	679.296	-0.29999
	0.02645	0.00129		1.46009	0.00193		828.842	1.08477	681.62	0.74929		923.512	2.17723	676.8	2.03031		830.69	1.28199	676.8	1.00005	704.647	1.06218		921.314	3.44071	680.272	3.02255	1595.36	3.15829		839.008	2.28089	676.8	2.00089		35115.4	0.10154				925.901	2.2455	680.272	2.00004		918.561	-0.04457	680.272	-0.29998
	0.02674	9.57734e-05		1.46218	0.00192		830.69	1.07149	682.605	0.82417		925.901	2.17668	677.76	2.02058		832.283	1.25271	677.76	0.99487	705.236	1.0594		923.735	3.54073	681.248	3.01557	1600.67	3.14693		840.883	2.34778	677.76	2.00066		35106.2	0.19415				928.037	2.33174	681.248	2.00002		921.016	0.03258	681.248	-0.29997
	0.02703	-0.00137		1.46427	0.00196		832.283	1.07579	683.59	0.98163		928.037	2.20903	678.72	2.01295		833.826	1.29065	678.72	0.98917	705.949	1.04936		926.171	3.60201	682.224	3.00989	1605.97	3.17488		842.736	2.29464	678.72	2.00057		35097	0.23905				930.463	2.24819	682.224	2.00002		923.407	0.00527	682.224	-0.29995
	0.02732	-0.00284		1.46636	0.00196		833.826	1.07938	684.575	1.27402		930.463	2.34678	679.68	2.00779		835.764	1.26201	679.68	0.98417	706.575	1.06408		928.501	3.50856	683.2	3.00636	1611.27	3.13456		844.161	2.30781	679.68	2.00057		35088.7	0.05842				932.645	2.3228	683.2	2.00004		925.798	0.05853	683.2	-0.29992
	0.02761	-0.00436		1.46845	0.00195		835.764	1.08025	685.56	1.75034		932.645	2.11389	680.64	2.00468		837.432	1.28462	680.64	0.98052	707.165	1.06036		930.463	3.46771	684.176	3.00527	1616.58	2.98144		845.806	2.20852	680.64	2.00061							934.763	2.42083	684.176	2.00009		928.037	0.12695	684.176	-0.29989
	0.0279	-0.00523		1.47054	0.00194		837.432	1.08386	686.545	2.42477		934.763	2.23856	681.6	2.00294		839.008	1.23079	681.6	0.97825	707.877	1.04159		932.32	3.42863	685.152	3.00663	1621.88	3.04614		847.653	2.34396	681.6	2.00068							937.046	2.37062	685.152	2.00018		930.463	-0.02804	685.152	-0.29986
	0.0282	-0.00533		1.47263	0.00199		839.008	1.07493	687.53	3.24214		937.046	2.17581	682.56	2.00198		840.883	1.27639	682.56	0.97711	708.504	1.04187		934.628	3.46555	686.128	3.01032	1627.18	3.1885		849.184	2.32599	682.56	2.00077							939.209	2.28035	686.128	2.00034		932.656	0.0635	686.128	-0.29985
	0.0285	-0.00522		1.47473	0.00198		840.883	1.08123	688.515	4.06474		939.209	2.19542	683.52	2.00142		842.736	1.24557	683.52	0.97669	709.093	1.03313		937.01	3.38793	687.104	3.01608	1632.49	3.15295		851.037	2.26167	683.52	2.00087							941.283	2.2822	687.104	2.0006		934.771	0.2316	687.104	-0.29985
	0.02879	-0.00464		1.47682	0.00197		842.736	1.07348	689.5	4.70253		941.283	2.22496	684.48	2.00107		844.161	1.23371	684.48	0.97662	709.806	1.02353		939.588	3.50166	688.08	3.02337	1637.79	3.1625		852.86	2.3415	684.48	2.00098							943.659	2.28662	688.08	2.001		937.046	-0.09491	688.08	-0.29987
	0.02909	-0.00373		1.47892	0.00213		844.161	1.07151	690.485	4.98337		943.659	2.34821	685.44	2.00086		845.806	1.23564	685.44	0.97663	710.432	1.03321		941.895	3.52144	689.056	3.03146	1643.09	3.02692		854.699	2.43305	685.44	2.00108							945.897	2.2275	689.056	2.00159		939.312	-0.01235	689.056	-0.2999
	0.02939	-0.00354		1.48102	0.00205		845.806	1.09096	691.47	4.82874		945.897	2.2306	686.4	2.00081		847.653	1.27598	686.4	0.97659	711.022	1.0396		944.315	3.56104	690.032	3.03978	1648.4	3.02247		856.518	2.36284	686.4	2.00117							948.324	2.19703	690.032	2.00238		941.242	0.21472	690.032	-0.29993
	0.0297	-0.00387		1.48312	0.00213		847.653	1.0696	692.455	4.2891		948.324	2.19251	687.36	2.00098		849.184	1.29414	687.36	0.97643	711.734	1.035		945.897	3.47414	691.008	3.0483	1653.7	2.82037		858.072	2.41356	687.36	2.0012							951.225	2.22942	691.008	2.00333		943.574	0.000476433	691.008	-0.29995
	0.03	-0.0037		1.48522	0.00202		849.184	1.06439	693.44	3.51741		951.225	2.30952	688.32	2.00157		851.037	1.3324	688.32	0.97618	712.361	1.04977		947.916	3.63343	691.984	3.05748	1659.01	3.10473		859.926	2.35803	688.32	2.00117							953.372	2.16978	691.984	2.00432		946.083	-0.01579	691.984	-0.29994
	0.03031	-0.00315		1.48733	0.00203		851.037	1.07815	694.425	2.69964		953.372	2.31175	689.28	2.0029		852.86	1.38055	689.28	0.97589	712.95	1.04623		950.627	3.70874	692.96	3.06765	1664.31	3.0679		861.944	2.36102	689.28	2.00109							955.402	2.30964	692.96	2.00514		948.424	0.04335	692.96	-0.29986
	0.03061	-0.00295		1.48943	0.00214		852.86	1.07293	695.41	1.98455		955.402	2.24903	690.24	2.00531		854.699	1.45813	690.24	0.97561	713.663	1.02969		952.899	3.7561	693.936	3.0781	1669.61	3.01957		863.975	2.27609	690.24	2.00097							957.693	2.24137	693.936	2.00556		951.232	0.02406	693.936	-0.29955
	0.03092	-0.00305		1.49154	0.0022		854.699	1.06527	696.395	1.44753		957.693	2.32273	691.2	2.0091		856.518	1.52049	691.2	0.97538	714.289	1.03862		955.18	3.55791	694.912	3.08678	1674.92	3.07294		866.022	2.33176	691.2	2.00085							959.976	2.28861	694.912	2.00546		953.385	0.01525	694.912	-0.29863
	0.03123	-0.00346		1.49365	0.00214		856.518	1.07807	697.38	1.09439		959.976	2.3039	692.16	2.01421		858.072	1.53209	692.16	0.97521	714.879	1.04415		957.591	3.57292	695.888	3.09108	1680.22	3.03084		867.891	2.25315	692.16	2.00076							962.027	2.22476	695.888	2.00483		955.402	0.00794	695.888	-0.29627
	0.03154	-0.00442		1.49576	0.0021		858.072	1.06921	698.365	0.88901		962.027	2.26267	693.12	2.02008		859.926	1.44315	693.12	0.97511	715.591	1.03785		959.72	3.50468	696.864	3.08925	1685.52	3.04855		869.726	2.27342	693.12	2.0007							964.185	2.19018	696.864	2.00385		957.712	0.14148	696.864	-0.29082
	0.03186	-0.00533		1.49787	0.00201		859.926	1.06334	699.35	0.783		964.185	2.18406	694.08	2.0257		861.944	1.33807	694.08	0.97506	716.218	1.06375		961.76	3.5598	697.84	3.08158	1690.83	3.14026		871.532	2.35558	694.08	2.00068							966.496	2.27856	697.84	2.00276		959.995	0.24404	697.84	-0.2797
	0.03217	-0.00545		1.49998	0.00206		861.944	1.0738	700.335	0.73481		966.496	2.1893	695.04	2.02991		863.975	1.29351	695.04	0.97503	716.807	1.06788		964.082	3.5196	698.816	3.07022	1696.13	2.95326		873.246	2.18203	695.04	2.00066							969.229	2.19724	698.816	2.00177		962.317	0.18479	698.816	-0.25965
	0.03249	-0.00518		1.5021	0.00205		863.975	1.08968	701.32	0.71629		969.229	2.29275	696	2.03199		866.022	1.25658	696	0.97503	717.52	1.04679		966.745	3.62595	699.792	3.05799	1701.43	3.08907		875.048	2.30065	696	2.00062							971.634	2.265	699.792	2.00102		964.679	-0.09212	699.792	-0.22789
	0.03281	-0.00477		1.50421	0.00202		866.022	1.07674	702.305	0.71136		971.634	2.26499	696.96	2.03219		867.891	1.29713	696.96	0.97503	718.146	1.05467		969.612	3.62158	700.768	3.04692	1706.74	3.0627		877.012	2.21695	696.96	2.00057							973.804	2.23289	700.768	2.00053		967.492	-0.02503	700.768	-0.18418
	0.03313	-0.00414		1.50633	0.00217		867.891	1.07109	703.29	0.71186		973.804	2.24063	697.92	2.03171		869.726	1.25013	697.92	0.97505	718.736	1.04736		972.033	3.59504	701.744	3.03768	1712.04	3.04417		878.738	2.24937	697.92	2.00052							975.879	2.22234	701.744	2.00024		970.486	0.11954	701.744	-0.13276
	0.03345	-0.00312		1.50845	0.0021		869.726	1.07274	704.275	0.71384		975.879	2.21786	698.88	2.03217		871.532	1.28861	698.88	0.97507	719.448	1.0369		974.39	3.43761	702.72	3.0299	1717.34	3.03025		880.428	2.29632	698.88	2.00049							977.983	2.1488	702.72	2.0001		973.402	-0.02734	702.72	-0.08294
	0.03377	-0.00153		1.51057	0.00204		871.532	1.10003	705.26	0.71534		977.983	2.23183	699.84	2.03469		873.246	1.26848	699.84	0.9751	720.075	1.05676		975.879	3.46625	703.696	3.02299	1722.65	3.13487		882.006	2.41034	699.84	2.00052							980.037	2.25413	703.696	2.00004		975.607	0.05114	703.696	-0.04676
	0.03409	0.000178526		1.51269	0.00215		873.246	1.08147	706.245	0.71545		980.037	2.253	700.8	2.0392		875.048	1.26486	700.8	0.97512	720.664	1.06632		977.727	3.59569	704.672	3.01673	1727.95	3.07089		883.894	2.28157	700.8	2.00064							981.897	2.2044	704.672	2.00001		977.298	0.19857	704.672	-0.03442
	0.03442	0.00121		1.51482	0.00213		875.048	1.07346	707.23	0.714		981.897	2.38482	701.76	2.04426		877.012	1.23897	701.76	0.97514	721.377	1.05267		979.783	3.60745	705.648	3.01129	1733.25	2.97337		885.874	2.30431	701.76	2.00081							984.073	2.25775	705.648	2		979.237	0.0939	705.648	-0.04964
	0.03475	0.00142		1.51694	0.00204		877.012	1.06636	708.215	0.71139		984.073	2.30649	702.72	2.04771		878.738	1.25804	702.72	0.97516	722.003	1.06472		981.897	3.58417	706.624	3.00697	1738.56	3.04674		887.689	2.39123	702.72	2.00102							986.406	2.24461	706.624	2		981.511	-0.03001	706.624	-0.08785
	0.03508	0.00152		1.51907	0.00207		878.738	1.06841	709.2	0.70832		986.406	2.35611	703.68	2.04769		880.428	1.26352	703.68	0.97518	722.593	1.05807		984.073	3.71367	707.6	3.00391	1743.86	3.13163		889.316	2.32069	703.68	2.00121							988.817	2.23301	707.6	2		984.114	-0.01489	707.6	-0.13841
	0.03541	0.00215		1.52119	0.00211		880.428	1.07957	710.185	0.70545		988.817	2.24018	704.64	2.04355		882.006	1.27331	704.64	0.97519	723.305	1.04308		986.406	3.75619	708.576	3.00198	1749.16	3.13605		890.899	2.3546	704.64	2.00133							991.492	2.24688	708.576	2		986.402	0.0505	708.576	-0.18936
	0.03574	0.00313		1.52332	0.00218		882.006	1.06976	711.17	0.70321		991.492	2.27057	705.6	2.0361		883.894	1.28066	705.6	0.97521	723.932	1.06707		988.817	3.68991	709.552	3.0009	1754.47	3.14439		892.247	2.30983	705.6	2.00137							993.937	2.21282	709.552	2		988.795	0.16765	709.552	-0.23191
	0.03607	0.00376		1.52545	0.00215		883.894	1.07034	712.155	0.70169		993.937	2.29525	706.56	2.02711		885.874	1.2882	706.56	0.97523	724.521	1.08135		991.492	3.63692	710.528	3.00037	1759.77	3.14388		893.77	2.31223	706.56	2.00132							996.454	2.22975	710.528	2		991.517	0.09766	710.528	-0.26233
	0.03641	0.00372		1.52759	0.00217		885.874	1.09389	713.14	0.7008		996.454	2.22503	707.52	2.01848		887.689	1.30968	707.52	0.97523	725.234	1.07169		993.937	3.45479	711.504	3.00014	1765.07	3.13183		895.466	2.37695	707.52	2.00123							999.096	2.25312	711.504	2		993.925	0.00857	711.504	-0.28127
	0.03674	0.00345		1.52972	0.0021		887.689	1.07054	714.125	0.70034		999.096	2.32382	708.48	2.01154		889.316	1.31525	708.48	0.97524	725.86	1.10362		996.454	3.38838	712.48	3.00005	1770.38	3.16255		896.955	2.28977	708.48	2.00114							1002.13	2.17939	712.48	2		996.454	0.1482	712.48	-0.29163
	0.03708	0.00335		1.53186	0.00216		889.316	1.0545	715.11	0.70013		1002.13	2.27263	709.44	2.00677		890.899	1.32794	709.44	0.97523	726.449	1.10771		999.096	3.56785	713.456	3.00001	1775.68	3.18036		898.827	2.3718	709.44	2.00107							1005.21	2.19922	713.456	2		999.108	-0.01793	713.456	-0.29663
	0.03742	0.00329		1.53399	0.00209		890.899	1.0766	716.095	0.70004		1005.21	2.2887	710.4	2.00399		892.247	1.38892	710.4	0.97525	727.162	1.08217		1002.13	3.59623	714.432	3	1780.98	3.1228		900.843	2.28819	710.4	2.00102							1008.17	2.30828	714.432	2		1002.13	0.01415	714.432	-0.29878
	0.03776	0.00302		1.53613	0.00208		892.247	1.07463	717.08	0.70001		1008.17	2.35358	711.36	2.00264		893.77	1.38294	711.36	0.9753	727.789	1.11088		1005.21	3.59136	715.408	3	1786.29	3.13132		902.966	2.30814	711.36	2.00095							1011.21	2.19899	715.408	2		1005.21	0.05707	715.408	-0.29961
	0.03811	0.0026		1.53827	0.00204		893.77	1.06122	718.065	0.7		1011.21	2.28455	712.32	2.00215		895.466	1.41474	712.32	0.97541	728.378	1.11447		1008.17	3.52027	716.384	3	1791.59	3.11811		904.995	2.21485	712.32	2.00086							1014.14	2.2589	716.384	2		1008.17	0.0779	716.384	-0.29988
	0.03845	0.00215		1.54041	0.00206		895.466	1.08908	719.05	0.7		1014.14	2.29503	713.28	2.00203		896.955	1.36673	713.28	0.9756	729.091	1.0926		1011.21	3.48553	717.36	3	1796.89	3.10742		906.889	2.2469	713.28	2.00073							1017.21	2.12083	717.36	2		1011.21	-0.1086	717.36	-0.29997
	0.0388	0.00213		1.54255	0.00217		896.955	1.06565	720.035	0.7		1017.21	2.46475	714.24	2.00203		898.827	1.29793	714.24	0.97588	729.717	1.12701		1014.14	3.22723	718.336	3	1802.2	3.14211		908.967	2.23074	714.24	2.00058							1020.2	2.25955	718.336	2		1014.14	0.0679	718.336	-0.29999
	0.03914	0.00272		1.5447	0.00214		898.827	1.06218	721.02	0.7		1020.2	2.3806	715.2	2.00197		900.843	1.3156	715.2	0.97627	730.306	1.13077		1017.21	3.48236	719.312	3	1807.5	3.18121		910.999	2.2075	715.2	2.00044							1023.2	2.3024	719.312	2		1017.21	0.01229	719.312	-0.3
	0.03949	0.00339		1.54684	0.00223		900.843	1.07373	722.005	0.7		1023.2	2.3034	716.16	2.00182		902.966	1.2551	716.16	0.97681	731.019	1.10443		1020.2	3.60641	720.288	3	1812.8	3.15496		912.873	2.23858	716.16	2.00034							1026.25	2.15842	720.288	2		1020.2	0.32353	720.288	-0.3
	0.03984	0.00366		1.54899	0.00214		902.966	1.0891	722.99	0.7		1026.25	2.26866	717.12	2.0016		904.995	1.23679	717.12	0.97755	731.646	1.14194		1023.2	3.73714	721.264	3.00001	1818.11	3.18193		914.765	2.31633	717.12	2.00031							1029.16	2.18754	721.264	2		1023.2	-0.39973	721.264	-0.3
	0.0402	0.0037		1.55114	0.00219		904.995	1.08501	723.975	0.7		1029.16	2.30777	718.08	2.00133		906.889	1.24369	718.08	0.97855	732.235	1.14865		1026.25	3.65059	722.24	3.00003	1823.41	3.19885		916.245	2.3443	718.08	2.00041							1032.49	2.04158	722.24	2		1026.25	0.11144	722.24	-0.3
	0.04055	0.00388		1.55329	0.00213		906.889	1.07778	724.96	0.70001		1032.49	2.3393	719.04	2.00105		908.967	1.21936	719.04	0.97982	732.948	1.11643		1029.16	3.59787	723.216	3.00006	1828.71	3.02563		917.726	2.29047	719.04	2.00069							1035.51	2.24447	723.216	2		1029.16	0.19956	723.216	-0.3
	0.04091	0.00438		1.55544	0.00219		908.967	1.08732	725.945	0.70002		1035.51	2.22642	720	2.00079		910.999	1.25312	720	0.98126	733.574	1.15649		1032.49	3.41437	724.192	3.00014	1834.02	3.08395		919.184	2.25457	720	2.00118							1038.12	2.16823	724.192	2		1032.49	0.24507	724.192	-0.3
	0.04126	0.00511		1.55759	0.00213		910.999	1.09823	726.93	0.70005		1038.12	2.31689	720.96	2.00057		912.873	1.27154	720.96	0.98266	734.163	1.16337		1035.51	3.29963	725.168	3.00028	1839.32	3.10192		921.016	2.33638	720.96	2.00191							1041.12	2.29904	725.168	2		1035.51	0.4376	725.168	-0.3
	0.04162	0.00545		1.55975	0.00222		912.873	1.11563	727.915	0.70015		1041.12	2.19798	721.92	2.00041		914.765	1.31005	721.92	0.98377	734.876	1.13283		1038.12	3.25315	726.144	3.0005	1844.62	3.16426		923.031	2.2605	721.92	2.00287							1044.2	2.20004	726.144	2		1038.12	0.09578	726.144	-0.29999
	0.04198	0.00471		1.56191	0.00217		914.765	1.13308	728.9	0.70039		1044.2	2.23169	722.88	2.00031		916.245	1.3419	722.88	0.98453	735.503	1.19167		1041.12	3.37805	727.12	3.00081	1849.93	3.15628		924.85	2.3528	722.88	2.00393							1047.16	2.29907	727.12	2		1041.12	-0.02839	727.12	-0.29998
	0.04234	0.00334		1.56406	0.00215		916.245	1.13987	729.885	0.70095		1047.16	2.20539	723.84	2.00028		917.726	1.25948	723.84	0.98521	736.092	1.21152		1044.2	3.50068	728.096	3.00119	1855.23	3.07516		926.716	2.35869	723.84	2.00489							1050.18	2.19046	728.096	2		1044.2	0.05499	728.096	-0.29993
	0.0427	0.00238		1.56622	0.00221		917.726	1.09413	730.87	0.70232		1050.18	2.34311	724.8	2.0003		919.184	1.2869	724.8	0.98672	736.805	1.17343		1047.16	3.47622	729.072	3.00158	1860.54	3.12967		928.363	2.25606	724.8	2.00559							1053.17	2.22302	729.072	2		1047.16	0.04641	729.072	-0.2998
	0.04307	0.00194		1.56838	0.00216		919.184	1.10946	731.855	0.70568		1053.17	2.23696	725.76	2.00038		921.016	1.26774	725.76	0.99079	737.431	1.24314		1050.18	3.41802	730.048	3.00191	1865.84	3.10509		930.056	2.29863	725.76	2.00602							1056.18	2.11955	730.048	2		1050.18	0.16298	730.048	-0.29943
	0.04344	0.00139		1.57054	0.00224		921.016	1.09184	732.84	0.71412		1056.18	2.29928	726.72	2.00049		923.031	1.29505	726.72	0.99987	738.02	1.25226		1053.17	3.38678	731.024	3.00208	1871.14	3.14695		931.742	2.31593	726.72	2.00646							1059.23	2.23784	731.024	2		1053.17	-0.00362	731.024	-0.29853
	0.0438	0.000436222		1.57271	0.0021		923.031	1.08921	733.825	0.73495		1059.23	2.41842	727.68	2.00062		924.85	1.24376	727.68	1.01677	738.733	1.19856		1056.18	3.52609	732	3.00206	1876.45	3.112		933.959	2.35214	727.68	2.00771							1062.59	2.20866	732	2		1056.18	0.05984	732	-0.29657
	0.04417	-0.000663528		1.57487	0.00217		924.85	1.09924	734.81	0.78376		1062.59	2.46702	728.64	2.00075		926.716	1.28787	728.64	1.04362	739.36	1.27333		1059.23	3.45718	732.976	3.00185	1881.75	3.07501		935.885	2.22775	728.64	2.01144							1064.96	2.21641	732.976	2.00002		1059.23	0.13317	732.976	-0.29274
	0.04454	-0.00118		1.57704	0.00215		926.716	1.08847	735.795	0.88967		1064.96	2.22565	729.6	2.00087		928.363	1.22331	729.6	1.0805	739.949	1.28564		1062.59	3.42928	733.952	3.00151	1887.05	3.12246		937.824	2.33308	729.6	2.02009							1068.34	2.16467	733.952	2.00007		1062.59	0.09255	733.952	-0.28604
	0.04491	-0.00053855		1.57921	0.00216		928.363	1.07942	736.78	1.09868		1068.34	2.36566	730.56	2.00097		930.056	1.2214	730.56	1.12403	740.662	1.2303		1064.96	3.35247	734.928	3.00114	1892.36	3.1641		939.315	2.33848	730.56	2.03703							1071.19	2.36813	734.928	2.00024		1064.96	0.00159	734.928	-0.27564
	0.04529	0.000630363		1.58138	0.00212		930.056	1.0899	737.765	1.46967		1071.19	2.24601	731.52	2.00109		931.742	1.23755	731.52	1.16719	741.288	1.32806		1068.34	3.43194	735.904	3.0009	1897.66	3.12921		940.839	2.19486	731.52	2.06558							1074.16	2.16512	735.904	2.0008		1068.34	0.07134	735.904	-0.26138
	0.04566	0.00125		1.58355	0.00219		931.742	1.10559	738.75	2.05676		1074.16	2.27261	732.48	2.00124		933.959	1.25387	732.48	1.20069	741.877	1.35902		1071.19	3.61608	736.88	3.00099	1902.96	3.07483		942.328	2.26685	732.48	2.10783							1077.17	2.29753	736.88	2.00242		1071.19	0.2893	736.88	-0.24443
	0.04604	0.000980544		1.58572	0.00223		933.959	1.08886	739.735	2.87701		1077.17	2.22894	733.44	2.00154		935.885	1.28972	733.44	1.21608	742.59	1.2943		1074.16	3.74608	737.856	3.00192	1908.27	3.14001		944.015	2.23722	733.44	2.16249							1079.93	2.21536	737.856	2.00662		1074.16	0.11955	737.856	-0.22741
	0.04642	0.000199102		1.58789	0.00224		935.885	1.08788	740.72	3.87449		1079.93	2.13697	734.4	2.00225		937.824	1.27453	734.4	1.20922	743.217	1.40058		1077.17	3.62384	738.832	3.00477	1913.57	3.16347		945.897	2.30487	734.4	2.22346							1083.06	2.3161	738.832	2.0165		1077.17	0.06233	738.832	-0.2139
	0.0468	-0.000351326		1.59007	0.00216		937.824	1.08784	741.705	4.90314		1083.06	2.19448	735.36	2.00393		939.315	1.31649	735.36	1.18194	743.806	1.3859		1079.93	3.38415	739.808	3.01177	1918.87	3.02811		948.01	2.45812	735.36	2.2801							1086.19	2.22156	739.808	2.03742		1079.93	-0.05721	739.808	-0.20728
	0.04718	-5.97661e-05		1.59225	0.00219		939.315	1.07967	742.69	5.75106		1086.19	2.30414	736.32	2.00762		940.839	1.24173	736.32	1.14127	744.519	1.26107		1083.06	3.34607	740.784	3.02686	1924.18	3.11558		950.003	2.24816	736.32	2.31988							1089.18	2.11014	740.784	2.07718		1083.06	0.06991	740.784	-0.20935
	0.04756	0.00077693		1.59443	0.00208		940.839	1.0839	743.675	6.20813		1089.18	2.2016	737.28	2.01498		942.328	1.25764	737.28	1.09648	745.145	1.29373		1086.19	3.40356	741.76	3.05598	1929.48	3.07891		951.905	2.266	737.28	2.33279							1092.16	2.25634	741.76	2.14484		1086.19	-0.02748	741.76	-0.21954
	0.04795	0.00104		1.59661	0.00223		942.328	1.07143	744.66	6.14994		1092.16	2.45563	738.24	2.02823		944.015	1.26915	738.24	1.05579	745.734	1.24834		1089.18	3.42194	742.736	3.10622	1934.78	3.12048		953.875	2.18078	738.24	2.31552							1095.15	2.26028	742.736	2.24725		1089.18	0.08283	742.736	-0.23516
	0.04834	0.000175017		1.59879	0.00219		944.015	1.0879	745.645	5.59241		1095.15	2.29983	739.2	2.04971		945.897	1.25459	739.2	1.02395	746.447	1.16782		1092.16	3.53577	743.712	3.18339	1940.09	3.18225		955.757	2.33139	739.2	2.27272							1098.16	2.39817	743.712	2.38396		1092.16	-0.1282	743.712	-0.25256
	0.04872	-0.000993294		1.60097	0.00216		945.897	1.09196	746.63	4.68464		1098.16	2.23691	740.16	2.08096		948.01	1.2906	740.16	1.00215	747.074	1.21457		1095.15	3.47585	744.688	3.28814	1945.39	3.07124		957.243	2.23935	740.16	2.21519							1101.22	2.19873	744.688	2.54243		1095.15	0.24173	744.688	-0.26849
	0.04911	-0.00146		1.60315	0.00226		948.01	1.0776	747.615	3.64436		1101.22	2.23191	741.12	2.12163		950.003	1.29485	741.12	0.98899	747.663	1.21625		1098.16	3.35786	745.664	3.41195	1948.28	3.10168		958.923	2.33241	741.12	2.15534							1104.17	2.2282	745.664	2.69709		1098.16	0.22973	745.664	-0.28099
	0.0495	-0.00111		1.60534	0.0023		950.003	1.08107	748.6	2.67397		1104.17	2.20866	742.08	2.16863		951.905	1.31774	742.08	0.98197	748.376	1.16427		1101.22	3.01078	746.64	3.53591				960.893	2.26305	742.08	2.1032							1107.57	2.22249	746.64	2.81495		1101.22	0.10681	746.64	-0.28959
	0.0499	-0.000526972		1.60753	0.0023		951.905	1.07673	749.585	1.90082		1107.57	2.22834	743.04	2.21631		953.875	1.28125	743.04	0.97874	749.002	1.21511		1104.17	3.1865	747.616	3.6344				962.994	2.3217	743.04	2.06396							1109.93	2.39644	747.616	2.8667		1104.17	0.08861	747.616	-0.29483
	0.05029	-0.000540612		1.60972	0.00227		953.875	1.06852	750.57	1.36299		1109.93	2.24894	744	2.25767		955.757	1.27249	744	0.97755	749.591	1.20996		1107.57	3.32636	748.592	3.68337				965.025	2.23839	744	2.03815							1113.04	2.16658	748.592	2.8385		1107.57	-0.06469	748.592	-0.29767
	0.05068	-0.00123		1.61191	0.00234		955.757	1.0863	751.555	1.03247		1113.04	2.21463	744.96	2.28637		957.243	1.36636	744.96	0.97735	750.304	1.14986		1109.93	3.69949	749.568	3.66983				966.894	2.4024	744.96	2.02331							1116.2	2.12487	749.568	2.73796		1109.93	-0.0576	749.568	-0.29904
	0.05108	-0.00182		1.6141	0.00232		957.243	1.09423	752.54	0.85176		1116.2	2.30018	745.92	2.29843		958.923	1.35033	745.92	0.97752	750.931	1.18865		1113.04	3.50333	750.544	3.59743				968.794	2.27613	745.92	2.01589							1119.24	2.26478	750.544	2.59082		1113.04	-0.00404	750.544	-0.29964
	0.05148	-0.00152		1.61629	0.00227		958.923	1.1037	753.525	0.76352		1119.24	2.34276	746.88	2.29293		960.893	1.32787	746.88	0.97775	751.52	1.17497		1116.2	3.4751	751.52	3.48489				970.18	2.31114	746.88	2.01259							1122.19	2.20225	751.52	2.43031		1116.2	0.19855	751.52	-0.29988
	0.05188	-0.000490654		1.61849	0.00224		960.893	1.06995	754.51	0.72497		1122.19	2.03392	747.84	2.27167		962.994	1.2816	747.84	0.97788	752.233	1.12083		1119.24	3.30212	752.496	3.35812				971.775	2.35496	747.84	2.01105							1125.16	2.21619	752.496	2.2851		1119.24	0.12957	752.496	-0.29996
	0.05228	0.000468541		1.62068	0.00229		962.994	1.09224	755.495	0.70989		1125.16	2.14851	748.8	2.23836		965.025	1.2488	748.8	0.97781	752.859	1.14781		1122.19	3.75406	753.472	3.24071				973.205	2.27274	748.8	2.00989							1128.18	2.26474	753.472	2.17183		1122.19	-0.01886	753.472	-0.29999
	0.05269	0.000751388		1.62288	0.00227		965.025	1.08127	756.48	0.7046		1128.18	2.22578	749.76	2.19779		966.894	1.31959	749.76	0.97756	753.448	1.13304		1125.16	3.94864	754.448	3.14735				974.752	2.2818	749.76	2.00851							1131.22	2.21479	754.448	2.09422		1125.16	0.04507	754.448	-0.3
	0.05309	0.000476449		1.62508	0.00227		966.894	1.08068	757.465	0.70286		1131.22	2.18563	750.72	2.15512		968.794	1.27494	750.72	0.97718	754.161	1.08808		1128.18	3.93847	755.424	3.08236				976.498	2.26494	750.72	2.00685							1134.17	2.2353	755.424	2.04699		1128.18	0.22921	755.424	-0.3
	0.0535	0.000441667		1.62728	0.00227		968.794	1.08843	758.45	0.70219		1134.17	2.2323	751.68	2.11522		970.18	1.27343	751.68	0.97674	754.788	1.09683		1131.22	3.30522	756.4	3.04254				977.818	2.27228	751.68	2.00515							1137.2	2.22046	756.4	2.02132		1131.22	0.2127	756.4	-0.3
	0.0539	0.00121		1.62948	0.00223		970.18	1.07483	759.435	0.70176		1137.2	2.21383	752.64	2.08185		971.775	1.25971	752.64	0.97635	755.377	1.08315		1134.17	3.17114	757.376	3.02132				979.653	2.27702	752.64	2.00368							1140.19	2.29677	757.376	2.0088		1134.17	0.23969	757.376	-0.3
	0.05431	0.00236		1.63169	0.00228		971.775	1.09906	760.42	0.70135		1140.19	2.40927	753.6	2.05703		973.205	1.26567	753.6	0.97613	756.09	1.06695		1137.2	3.19727	758.352	3.0122				981.197	2.27133	753.6	2.00267							1143.19	2.24141	758.352	2.0033		1137.2	0.18729	758.352	-0.3
	0.05473	0.00279		1.63389	0.00233		973.205	1.09046	761.405	0.70096		1143.19	2.18816	754.56	2.04084		974.752	1.25893	754.56	0.97619	756.716	1.08319		1140.19	3.51836	759.328	3.0103				983.028	2.37272	754.56	2.00222							1146.24	2.25256	759.328	2.00113		1140.19	0.14473	759.328	-0.3
	0.05514	0.00204		1.6361	0.00232		974.752	1.07549	762.39	0.70063		1146.24	2.30357	755.52	2.03177		976.498	1.26826	755.52	0.97672	757.305	1.0884		1143.19	3.46983	760.304	3.01256				984.89	2.34863	755.52	2.00248							1149.18	2.28728	760.304	2.00035		1143.19	0.25131	760.304	-0.3
	0.05555	0.000680089		1.63831	0.0023		976.498	1.08555	763.375	0.70037		1149.18	2.19147	756.48	2.02757		977.818	1.23292	756.48	0.97803	758.018	1.09038		1146.24	3.63743	761.28	3.01721				986.768	2.31939	756.48	2.00379							1152.26	2.25812	761.28	2.0001		1146.24	-0.09545	761.28	-0.3
	0.05597	-0.000321371		1.64052	0.00231		977.818	1.08484	764.36	0.7002		1152.26	2.3062	757.44	2.02604		979.653	1.23399	757.44	0.98086	758.644	1.10368		1149.18	3.45475	762.256	3.02321				988.191	2.24616	757.44	2.00711							1155.16	2.23837	762.256	2.00003		1149.18	0.19021	762.256	-0.3
	0.05638	-0.000513976		1.64273	0.00231		979.653	1.09266	765.345	0.7001		1155.16	2.30464	758.4	2.02553		981.197	1.23882	758.4	0.98666	759.234	1.11218		1152.26	3.23453	763.232	3.03017				990.033	2.34882	758.4	2.01453							1158.24	2.23598	763.232	2.00001		1152.26	0.05156	763.232	-0.3
	0.0568	-0.000233133		1.64494	0.00231		981.197	1.09444	766.33	0.70005		1158.24	2.34589	759.36	2.02513		983.028	1.27687	759.36	0.99809	759.947	1.12673		1155.16	3.24204	764.208	3.03854				992.037	2.32163	759.36	2.03007							1161.17	2.19569	764.208	2		1155.16	0.15071	764.208	-0.3
	0.05722	-1.7416e-05		1.64715	0.00232		983.028	1.07609	767.315	0.70002		1161.17	2.27617	760.32	2.02445		984.89	1.22158	760.32	1.01946	760.573	1.13577		1158.24	3.40134	765.184	3.04996				993.937	2.36191	760.32	2.05995							1164.62	2.16078	765.184	2		1158.24	0.12303	765.184	-0.3
	0.05765	2.29985e-05		1.64937	0.00227		984.89	1.08221	768.3	0.70003		1164.62	2.15715	761.28	2.02337		986.768	1.2787	761.28	1.05677	761.162	1.13671		1161.17	3.32927	766.16	3.06719				996.176	2.31346	761.28	2.11244							1167.24	2.2746	766.16	2		1161.17	0.13354	766.16	-0.3
	0.05807	0.000136447		1.65159	0.00231		986.768	1.08759	769.285	0.70008		1167.24	2.30426	762.24	2.02178		988.191	1.28513	762.24	1.11654	761.875	1.15149		1164.62	3.13314	767.136	3.09323				998.11	2.2717	762.24	2.19571							1170.21	2.17935	767.136	2		1164.62	0.041	767.136	-0.3
	0.05849	0.000718361		1.65381	0.00223		988.191	1.07215	770.27	0.70029		1170.21	2.31273	763.2	2.01964		990.033	1.29559	763.2	1.20328	762.501	1.13078		1167.24	3.27366	768.112	3.12972				999.646	2.19802	763.2	2.31411							1173.24	2.22237	768.112	2		1167.24	0.29572	768.112	-0.3
	0.05892	0.00177		1.65603	0.00226		990.033	1.0919	771.255	0.70097		1173.24	2.37835	764.16	2.01699		992.037	1.24273	764.16	1.31591	763.091	1.13148		1170.21	3.5277	769.088	3.17501				1001.4	2.46878	764.16	2.46345							1176.55	2.3152	769.088	2		1170.21	0.00408	769.088	-0.3
	0.05935	0.0027		1.65825	0.00226		992.037	1.09723	772.24	0.70298		1176.55	2.23446	765.12	2.01407		993.937	1.27821	765.12	1.44457	763.803	1.1756		1173.24	3.69152	770.064	3.22321				1002.86	2.41265	765.12	2.62775							1179.23	2.29224	770.064	2		1173.24	0.28699	770.064	-0.3
	0.05978	0.00304		1.66047	0.00218		993.937	1.08003	773.225	0.70845		1179.23	2.17945	766.08	2.01125		996.176	1.21831	766.08	1.5702	764.43	1.15227		1176.55	3.83804	771.04	3.26498				1004.42	2.58897	766.08	2.7801							1182.23	2.18604	771.04	2		1176.55	0.27034	771.04	-0.3
	0.06021	0.00297		1.66269	0.00205		996.176	1.07516	774.21	0.72206		1182.23	2.17192	767.04	2.00897		998.11	1.24974	767.04	1.66833	765.019	1.15436		1179.23	3.94288	772.016	3.29035				1006.7	2.42251	767.04	2.88918							1185.21	2.26739	772.016	2		1179.23	0.18147	772.016	-0.3
	0.06064	0.00285		1.66492	0.00218		998.11	1.0901	775.195	0.75299		1185.21	2.24676	768	2.00755		999.646	1.25423	768	1.71668	765.732	1.1986		1182.23	3.65804	772.992	3.29237				1008.94	2.28267	768	2.9295							1188.2	2.30237	772.992	2		1182.23	0.28584	772.992	-0.3
	0.06108	0.0031		1.66715	0.0022		999.646	1.11726	776.18	0.81701		1188.2	2.27049	768.96	2.00707		1001.4	1.22267	768.96	1.7033	766.358	1.14493		1185.21	3.16671	773.968	3.26998				1010.95	2.46113	768.96	2.89114							1191.22	2.18374	773.968	2		1185.21	0.13227	773.968	-0.3
	0.06151	0.00365		1.66938	0.00217		1001.4	1.10098	777.165	0.93729		1191.22	2.26664	769.92	2.00741		1002.86	1.31086	769.92	1.63137	766.948	1.14643		1188.2	3.18429	774.944	3.22839				1012.89	2.37695	769.92	2.78367							1194.21	2.1336	774.944	2		1188.2	0.66627	774.944	-0.3
	0.06195	0.00385		1.67161	0.00214		1002.86	1.10332	778.15	1.14167		1194.21	2.26547	770.88	2.00821		1004.42	1.25171	770.88	1.51788	767.66	1.21137		1191.22	3.57876	775.92	3.17693				1014.94	2.48099	770.88	2.63226							1197.18	2.22845	775.92	2		1191.22	0.16027	775.92	-0.3
	0.06239	0.00342		1.67384	0.00218		1004.42	1.12659	779.135	1.45422		1197.18	2.28465	771.84	2.00908		1006.7	1.25133	771.84	1.3871	768.287	1.17505		1194.21	3.58585	776.896	3.12553				1016.43	2.30501	771.84	2.46826							1200.16	2.20612	776.896	2		1194.21	0.09471	776.896	-0.3
	0.06283	0.00282		1.67607	0.00221		1006.7	1.13543	780.12	1.88116		1200.16	2.35	772.8	2.00969		1008.94	1.28128	772.8	1.26213	768.876	1.19021		1197.18	3.50792	777.872	3.08165				1018.72	2.23513	772.8	2.31861							1203.2	2.20229	777.872	2		1197.18	0.14336	777.872	-0.3
	0.06327	0.00245		1.67831	0.00216		1008.94	1.08801	781.105	2.39597		1203.2	2.40823	773.76	2.00992		1010.95	1.33237	773.76	1.15868	769.589	1.2538		1200.16	3.46697	778.848	3.04888				1020.95	2.42642	773.76	2.19956							1206.17	2.22794	778.848	2		1200.16	-0.000915396	778.848	-0.3
	0.06371	0.00244		1.68055	0.00211		1010.95	1.10795	782.09	2.93226		1206.17	2.55278	774.72	2.01003		1012.89	1.27938	774.72	1.08291	770.215	1.22554		1203.2	3.61079	779.824	3.02726				1023.2	2.12292	774.72	2.11549							1209.17	2.05363	779.824	2		1203.2	-0.20059	779.824	-0.3
	0.06416	0.00259		1.68278	0.00205		1012.89	1.07587	783.075	3.3929		1209.17	2.67541	775.68	2.01066		1014.94	1.38017	775.68	1.03328	770.805	1.24086		1206.17	3.7077	780.8	3.01469				1026.25	2.27167	775.68	2.06224							1212.14	2.19512	780.8	2		1206.17	-0.01292	780.8	-0.3
	0.06461	0.00254		1.68502	0.00213		1014.94	1.11139	784.06	3.67719		1212.14	2.72776	776.64	2.01276		1016.43	1.30315	776.64	1.00401	771.517	1.36751		1209.17	3.80273	781.776	3.00839				1028.9	2.24675	776.64	2.03179							1215.16	2.31138	781.776	2		1209.17	0.35947	781.776	-0.3
	0.06505	0.00223		1.68726	0.00212		1016.43	1.08746	785.045	3.71624		1215.16	2.78288	777.6	2.01748		1018.72	1.35284	777.6	0.98843	772.144	1.32065		1212.14	3.62157	782.752	3.00586				1030.7	2.36225	777.6	2.01592							1218.2	2.21105	782.752	2		1212.14	-0.14316	782.752	-0.3
	0.0655	0.00196		1.68951	0.00211		1018.72	1.10038	786.03	3.50017		1218.2	2.67191	778.56	2.02585		1020.95	1.35444	778.56	0.98094	772.733	1.35059		1215.16	3.75098	783.728	3.00522				1032.83	2.1922	778.56	2.00837							1220.9	2.18315	783.728	2		1215.16	0.19249	783.728	-0.3
	0.06596	0.00193		1.69175	0.00216		1020.95	1.08195	787.015	3.08211		1220.9	2.55707	779.52	2.03833		1023.2	1.33346	779.52	0.97774	773.446	1.47876		1218.2	3.82205	784.704	3.00531				1035.37	2.33906	779.52	2.00502							1224.07	2.24742	784.704	2		1218.2	0.10824	784.704	-0.3
	0.06641	0.00204		1.694	0.00215		1023.2	1.11891	788	2.55709		1224.07	2.31491	780.48	2.05438		1026.25	1.22123	780.48	0.97658	774.072	1.28602		1220.9	3.76036	785.68	3.00543				1036.64	2.43896	780.48	2.00363							1227.25	2.17346	785.68	2		1220.9	0.18551	785.68	-0.3
	0.06686	0.00211		1.69624	0.00211		1026.25	1.11337	788.985	2.02717		1227.25	2.37422	781.44	2.0722		1028.9	1.19493	781.44	0.97627	774.662	1.22543		1224.07	3.44971	786.656	3.0053				1038.38	2.25037	781.44	2.00303							1230.28	2.28294	786.656	2		1224.07	0.09745	786.656	-0.3
	0.06732	0.00202		1.69849	0.00207		1028.9	1.10939	789.97	1.57027		1230.28	2.31042	782.4	2.08885		1030.7	1.349	782.4	0.97629	775.374	1.21601		1227.25	3.46291	787.632	3.0049				1040.36	1.96607	782.4	2.00278							1233.16	2.13214	787.632	2		1227.25	-0.14731	787.632	-0.3
	0.06778	0.00188		1.70074	0.00208		1030.7	1.15225	790.955	1.22504		1233.16	2.44257	783.36	2.10093		1032.83	1.28907	783.36	0.97648	776.001	1.17575		1230.28	3.45214	788.608	3.00449				1041.88	2.26912	783.36	2.00277							1236.22	2.19767	788.608	2		1230.28	0.11734	788.608	-0.3
	0.06823	0.00177		1.70299	0.00202		1032.83	1.09714	791.94	0.99371		1236.22	2.40709	784.32	2.10569		1035.37	1.30229	784.32	0.97689	776.59	1.17677		1233.16	3.69426	789.584	3.00456				1044.2	2.17496	784.32	2.00309							1239.13	2.16224	789.584	2		1233.16	0.29385	789.584	-0.3
	0.0687	0.00162		1.70524	0.00202		1035.37	1.09686	792.925	0.85562		1239.13	2.53924	785.28	2.10196		1036.64	1.26799	785.28	0.97783	777.303	1.21469		1236.22	3.71142	790.56	3.00598				1046.36	2.1671	785.28	2.00402							1242.21	2.33339	790.56	2		1236.22	0.02396	790.56	-0.3
	0.06916	0.00128		1.7075	0.00211		1036.64	1.1125	793.91	0.78227		1242.21	2.35528	786.24	2.09063		1038.38	1.23236	786.24	0.97987	777.929	1.18726		1239.13	3.57183	791.536	3.01004				1047.95	2.56132	786.24	2.00596							1245.15	2.26408	791.536	2		1239.13	0.29525	791.536	-0.3
	0.06962	0.000539855		1.70976	0.00198		1038.38	1.09188	794.895	0.74777		1245.15	2.24596	787.2	2.0743		1040.36	1.21843	787.2	0.98397	778.519	1.18911		1242.21	3.44803	792.512	3.01861				1049.92	2.21264	787.2	2.00949							1248.19	2.33142	792.512	2		1242.21	0.12872	792.512	-0.3
	0.07009	-0.000626644		1.71201	0.00198		1040.36	1.09041	795.88	0.73327		1248.19	2.11528	788.16	2.05629		1041.88	1.20922	788.16	0.9914	779.231	1.21831		1245.15	3.5022	793.488	3.03394				1051.94	2.33947	788.16	2.01534							1251.2	2.20259	793.488	2		1245.15	-0.15464	793.488	-0.3
	0.07055	-0.00184		1.71427	0.00202		1041.88	1.08893	796.865	0.72722		1251.2	2.42602	789.12	2.03961		1044.2	1.29564	789.12	1.00358	779.858	1.17461		1248.19	3.65979	794.464	3.05822				1053.92	2.20476	789.12	2.0244							1253.96	2.28581	794.464	2		1248.19	-0.07939	794.464	-0.3
	0.07102	-0.00267		1.71653	0.00203		1044.2	1.07521	797.85	0.72363		1253.96	2.18916	790.08	2.02619		1046.36	1.33178	790.08	1.02161	780.447	1.15784		1251.2	3.60556	795.44	3.0925				1056.18	2.36553	790.08	2.03762							1257.03	2.32706	795.44	2		1251.2	0.03089	795.44	-0.3
	0.07149	-0.00301		1.71879	0.00198		1046.36	1.09089	798.835	0.72007		1257.03	2.11163	791.04	2.01667		1047.95	1.17964	791.04	1.04552	781.16	1.17957		1253.96	3.53603	796.416	3.13556				1058.45	2.38649	791.04	2.05576							1260.15	2.28483	796.416	2		1253.96	0.03908	796.416	-0.3
	0.07196	-0.00303		1.72106	0.00195		1047.95	1.11511	799.82	0.71605		1260.15	2.14931	792	2.01072		1049.92	1.28928	792	1.07367	781.786	1.12195		1257.03	3.24804	797.392	3.18303				1060.51	2.21182	792	2.07883							1263.18	2.33686	797.392	2		1257.03	0.08811	797.392	-0.3
	0.07244	-0.00302		1.72332	0.00186		1049.92	1.0853	800.805	0.71197		1263.18	2.18522	792.96	2.00755		1051.94	1.29679	792.96	1.10257	782.376	1.11757		1260.15	3.29201	798.368	3.22765				1063.32	2.40562	792.96	2.10581							1266.22	2.24489	798.368	2		1260.15	-0.0956	798.368	-0.3
	0.07291	-0.00301		1.72559	0.00191		1051.94	1.08816	801.79	0.70838		1266.22	2.31169	793.92	2.00637		1053.92	1.2921	793.92	1.12743	783.088	1.15682		1263.18	3.62787	799.344	3.26093				1065.22	2.42122	793.92	2.13412							1269.24	2.23744	799.344	2		1263.18	0.21048	799.344	-0.29999
	0.07339	-0.00282		1.72786	0.002		1053.92	1.09399	802.775	0.70574		1269.24	2.2039	794.88	2.00675		1056.18	1.30601	794.88	1.14362	783.715	1.13516		1266.22	3.87111	800.32	3.27597				1067.38	2.17344	794.88	2.16008							1272	2.24722	800.32	2		1266.22	0.04362	800.32	-0.29998
	0.07386	-0.00234		1.73012	0.00207		1056.18	1.0914	803.76	0.70426		1272	2.04501	795.84	2.00863		1058.45	1.21753	795.84	1.14843	784.304	1.14438		1269.24	3.76766	801.296	3.2703				1069.58	2.31861	795.84	2.17974							1275.06	2.1843	801.296	2		1269.24	0.28779	801.296	-0.29996
	0.07434	-0.00178		1.7324	0.00195		1058.45	1.0944	804.745	0.70392		1275.06	2.21233	796.8	2.01227		1060.51	1.25996	796.8	1.14242	785.017	1.16587		1272	3.52125	802.272	3.24742				1072.39	2.29004	796.8	2.19055							1278.21	2.25232	802.272	2		1272	0.16477	802.272	-0.2999
	0.07482	-0.00148		1.73467	0.00201		1060.51	1.13601	805.73	0.70463		1278.21	2.14371	797.76	2.018		1063.32	1.3192	797.76	1.12966	785.643	1.14515		1275.06	3.71322	803.248	3.21643				1074.16	2.45844	797.76	2.19258							1281.24	2.22378	803.248	2		1275.06	0.000889465	803.248	-0.29975
	0.07531	-0.00146		1.73694	0.00207		1063.32	1.11226	806.715	0.70613		1281.24	2.15788	798.72	2.02586		1065.22	1.31904	798.72	1.1166	786.233	1.14427		1278.21	3.70971	804.224	3.18984				1074.97	1.77754	798.72	2.18895							1284.25	2.15868	804.224	2		1278.21	-0.2608	804.224	-0.29943
	0.07579	-0.00148		1.73922	0.00216		1065.22	1.12521	807.7	0.70814		1284.25	2.20418	799.68	2.03535		1067.38	1.34118	799.68	1.1099	786.945	1.16534		1281.24	3.60955	805.2	3.18041				1077.17	2.27424	799.68	2.18492							1287.27	2.20506	805.2	2		1281.24	0.13199	805.2	-0.29882
	0.07628	-0.00138		1.74149	0.00201		1067.38	1.10243	808.685	0.71026		1287.27	2.21946	800.64	2.04531		1069.58	1.32327	800.64	1.11413	787.572	1.14496		1284.25	3.41359	806.176	3.19798				1079.38	2.09545	800.64	2.18571							1290.22	2.15253	806.176	2.00001		1284.25	0.11867	806.176	-0.29774
	0.07676	-0.0012		1.74377	0.00205		1069.58	1.08372	809.67	0.71211		1290.22	2.17707	801.6	2.05405		1072.39	1.24603	801.6	1.13006	788.161	1.14106		1287.27	3.34783	807.152	3.24669				1081.95	2.37864	801.6	2.19399							1293.56	2.19025	807.152	2.00003		1287.27	-0.0185	807.152	-0.29599
	0.07725	-0.00114		1.74605	0.00209		1072.39	1.11283	810.655	0.71338		1293.56	2.31151	802.56	2.05987		1074.16	1.33248	802.56	1.15418	788.874	1.16839		1290.22	3.41782	808.128	3.32315				1083.48	2.29637	802.56	2.20864							1296.21	2.2752	808.128	2.00009		1290.22	0.23206	808.128	-0.29343
	0.07774	-0.00128		1.74833	0.00207		1074.16	1.11172	811.64	0.71404		1296.21	2.25532	803.52	2.06157		1074.97	1.32935	803.52	1.17965	789.5	1.13104		1293.56	3.86867	809.104	3.41588				1086.19	2.24326	803.52	2.2247							1299.16	2.20475	809.104	2.00026		1293.56	0.36421	809.104	-0.29008
	0.07823	-0.00158		1.75062	0.00192		1074.97	1.08307	812.625	0.7143		1299.16	2.17991	804.48	2.059		1077.17	1.25753	804.48	1.19848	790.089	1.12749		1296.21	4.11543	810.08	3.50697				1088.91	2.36215	804.48	2.23543							1302.2	2.17417	810.08	2.00068		1296.21	0.10652	810.08	-0.28617
	0.07873	-0.00184		1.7529	0.00203		1077.17	1.0868	813.61	0.71464		1302.2	2.16816	805.44	2.05319		1079.38	1.25418	805.44	1.20418	790.802	1.16862		1299.16	3.86569	811.056	3.57618				1090.94	2.28388	805.44	2.23494							1305.18	2.188	811.056	2.00165		1299.16	0.11867	811.056	-0.2822
	0.07922	-0.00179		1.75518	0.00213		1079.38	1.07467	814.595	0.71559		1305.18	2.24214	806.4	2.04603		1081.95	1.26415	806.4	1.19378	791.429	1.1346		1302.2	3.57677	812.032	3.60669				1092.9	2.40229	806.4	2.2206							1308.17	2.13484	812.032	2.00371		1302.2	-0.06323	812.032	-0.27884
	0.07972	-0.00141		1.75747	0.00211		1081.95	1.11704	815.58	0.71749		1308.17	2.16629	807.36	2.03967		1083.48	1.14329	807.36	1.16865	792.018	1.14296		1305.18	3.55717	813.008	3.59041				1095.15	2.26377	807.36	2.19397							1311.18	2.25306	813.008	2.00771		1305.18	0.02813	813.008	-0.27679
	0.08021	-0.000920609		1.75976	0.0021		1083.48	1.07258	816.565	0.72033		1311.18	2.24776	808.32	2.03592		1086.19	1.26555	808.32	1.13364	792.731	1.18696		1308.17	3.46396	813.984	3.53057				1097.89	2.47693	808.32	2.15998							1314.2	2.17509	813.984	2.01481		1308.17	0.31672	813.984	-0.27649
	0.08071	-0.000563548		1.76205	0.00204		1086.19	1.11044	817.55	0.7236		1314.2	2.24842	809.28	2.03565		1088.91	1.20826	809.28	1.09519	793.357	1.1673		1311.18	3.52485	814.96	3.44012				1099.95	2.27431	809.28	2.12489							1317.23	2.19581	814.96	2.0263		1311.18	0.27972	814.96	-0.27802
	0.08121	-0.000347411		1.76434	0.00203		1088.91	1.10079	818.535	0.72649		1317.23	2.17252	810.24	2.03865		1090.94	1.22325	810.24	1.05919	793.946	1.1794		1314.2	3.68177	815.936	3.33697				1102.71	2.07489	810.24	2.09421							1320.19	2.09174	815.936	2.04318		1314.2	0.03297	815.936	-0.28103
	0.08172	-8.27877e-05		1.76664	0.00203		1090.94	1.08391	819.52	0.72814		1320.19	2.35328	811.2	2.04369		1092.9	1.21148	811.2	1.02954	794.659	1.23074		1317.23	3.69397	816.912	3.23811				1104.94	2.36066	811.2	2.07118							1323.2	2.3148	816.912	2.06555		1317.23	0.12927	816.912	-0.28488
	0.08222	0.000385963		1.76893	0.00191		1092.9	1.12274	820.505	0.72793		1323.2	2.33354	812.16	2.04893		1095.15	1.21284	812.16	1.00765	795.286	1.21691		1320.19	3.53244	817.888	3.15529				1107.57	2.271	812.16	2.05639							1326.19	2.24513	817.888	2.09201		1320.19	0.03024	817.888	-0.28888
	0.08273	0.000992379		1.77123	0.00199		1095.15	1.1045	821.49	0.72574		1326.19	2.4706	813.12	2.05254		1097.89	1.25041	813.12	0.99308	795.875	1.23283		1323.2	3.38255	818.864	3.09347				1109.41	2.25926	813.12	2.04828							1329.23	2.24551	818.864	2.1194		1323.2	-0.07503	818.864	-0.29245
	0.08323	0.00153		1.77352	0.00199		1097.89	1.10585	822.475	0.72196		1329.23	2.31757	814.08	2.05315		1099.95	1.25401	814.08	0.98426	796.588	1.34342		1326.19	3.36695	819.84	3.05192				1112.07	2.46457	814.08	2.04423							1332.2	2.13231	819.84	2.14326		1326.19	0.05961	819.84	-0.29527
	0.08374	0.00185		1.77582	0.00204		1099.95	1.097	823.46	0.71731		1332.2	2.20767	815.04	2.05031		1102.71	1.23955	815.04	0.97939	797.214	1.30484		1329.23	3.38472	820.816	3.02662				1114.68	2.2067	815.04	2.04156							1335.18	2.08458	820.816	2.15893		1329.23	0.02598	820.816	-0.29726
	0.08425	0.00195		1.77812	0.00216		1102.71	1.09382	824.445	0.71261		1335.18	2.31831	816	2.04445		1104.94	1.28951	816	0.97693	797.803	1.33474		1332.2	3.57154	821.792	3.01259				1116.98	1.94109	816	2.03842							1338.23	2.14562	821.792	2.16302		1332.2	0.29185	821.792	-0.29854
	0.08476	0.00198		1.78043	0.00213		1104.94	1.06416	825.43	0.70848		1338.23	2.27761	816.96	2.03671		1107.57	1.21295	816.96	0.97581	798.516	1.43807		1335.18	3.48196	822.768	3.0055				1119.24	2.42345	816.96	2.03392							1341.19	2.22282	822.768	2.15461		1335.18	0.31523	822.768	-0.29928
	0.08528	0.00204		1.78273	0.00194		1107.57	1.09126	826.415	0.70526		1341.19	2.29734	817.92	2.02847		1109.41	1.22163	817.92	0.97534	799.143	1.30007		1338.23	3.59118	823.744	3.00222				1121.44	2.47709	817.92	2.02816							1343.93	2.27637	823.744	2.13558		1338.23	0.22414	823.744	-0.29967
	0.08579	0.002		1.78503	0.0019		1109.41	1.12864	827.4	0.70301		1343.93	2.12945	818.88	2.02091		1112.07	1.28502	818.88	0.97518	799.732	1.24906		1341.19	3.72268	824.72	3.00082				1122.95	2.09355	818.88	2.02182							1346.84	2.18407	824.72	2.10992		1341.19	0.37149	824.72	-0.29986
	0.08631	0.00178		1.78734	0.00195		1112.07	1.07539	828.385	0.70159		1346.84	2.41974	819.84	2.01473		1114.68	1.28899	819.84	0.97515	800.445	1.22293		1343.93	3.95254	825.696	3.00028				1125.16	2.47178	819.84	2.01573							1350.02	2.25818	825.696	2.0824		1343.93	-0.16449	825.696	-0.29993
	0.08683	0.00148		1.78965	0.00206		1114.68	1.08404	829.37	0.70078		1350.02	2.23501	820.8	2.01019		1116.98	1.29807	820.8	0.97516	801.071	1.19634		1346.84	3.81618	826.672	3.00009				1127.38	2.37147	820.8	2.01058							1353.27	2.32065	826.672	2.05711		1346.84	0.01796	826.672	-0.29991
	0.08735	0.00127		1.79196	0.00197		1116.98	1.09582	830.355	0.70035		1353.27	2.18639	821.76	2.00713		1119.24	1.29992	821.76	0.9752	801.66	1.21003		1350.02	3.77004	827.648	3.00003				1128.98	2.15575	821.76	2.00667							1356.21	2.25752	827.648	2.0366		1350.02	0.08799	827.648	-0.29977
	0.08787	0.00134		1.79427	0.00201		1119.24	1.09173	831.34	0.70015		1356.21	2.30447	822.72	2.00525		1121.44	1.21846	822.72	0.97525	802.373	1.24043		1353.27	3.54282	828.624	3.00001				1130.45	2.217	822.72	2.00404							1359.16	2.20137	828.624	2.02169		1353.27	0.17043	828.624	-0.29935
	0.08839	0.00169		1.79658	0.00207		1121.44	1.09183	832.325	0.70006		1359.16	2.22625	823.68	2.00416		1122.95	1.23797	823.68	0.97532	803	1.24986		1356.21	3.43503	829.6	3				1132.69	2.28918	823.68	2.00252							1362.22	2.1919	829.6	2.01188		1356.21	-0.17091	829.6	-0.29826
	0.08891	0.00223		1.7989	0.0021		1122.95	1.13748	833.31	0.70004		1362.22	2.33717	824.64	2.00357		1125.16	1.29751	824.64	0.97543	803.589	1.26395		1359.16	3.22678	830.576	3				1134.94	2.43771	824.64	2.00186							1365.25	2.05169	830.576	2.00602		1359.16	0.03265	830.576	-0.29566
	0.08944	0.00276		1.80121	0.00209		1125.16	1.08641	834.295	0.70003		1365.25	2.21085	825.6	2.00327		1127.38	1.26721	825.6	0.97563	804.302	1.27376		1362.22	3.27804	831.552	3				1137.2	2.23562	825.6	2.00183							1368.28	2.24019	831.552	2.00282		1362.22	0.1729	831.552	-0.28995
	0.08997	0.00321		1.80353	0.00208		1127.38	1.0743	835.28	0.70005		1368.28	2.21054	826.56	2.00311		1128.98	1.2357	826.56	0.97597	804.928	1.27334		1365.25	3.57733	832.528	3				1140.19	2.21481	826.56	2.00227							1371.29	2.20435	832.528	2.00122		1365.25	-0.02105	832.528	-0.27839
	0.09049	0.0036		1.80585	0.00211		1128.98	1.09557	836.265	0.70007		1371.29	2.31445	827.52	2.00302		1130.45	1.36501	827.52	0.97654	805.517	1.27889		1368.28	3.96629	833.504	3				1143.19	2.24301	827.52	2.00306							1374.31	2.22155	833.504	2.00049		1368.28	0.02011	833.504	-0.25687
	0.09102	0.004		1.80817	0.00212		1130.45	1.11672	837.25	0.70011		1374.31	2.3325	828.48	2.00295		1132.69	1.24516	828.48	0.97739	806.23	1.27937		1371.29	3.97262	834.48	3				1145.97	2.32703	828.48	2.00412							1377.24	2.1919	834.48	2.00018		1371.29	-0.16017	834.48	-0.22012
	0.09156	0.00436		1.81049	0.00206		1132.69	1.07303	838.235	0.70017		1377.24	2.18823	829.44	2.00289		1134.94	1.24397	829.44	0.97854	806.857	1.29444		1374.31	3.86968	835.456	3				1147.94	2.16254	829.44	2.00538							1380.29	2.30025	835.456	2.00006		1374.31	-0.14702	835.456	-0.16268
	0.09209	0.00461		1.81281	0.00203		1134.94	1.12293	839.22	0.70027		1380.29	2.33951	830.4	2.00285		1137.2	1.29617	830.4	0.97993	807.446	1.29933		1377.24	3.82159	836.432	3				1150.46	2.33168	830.4	2.0067							1383.25	2.3052	836.432	2.00002		1377.24	0.04521	836.432	-0.08094
	0.09262	0.0047		1.81513	0.00197		1137.2	1.08146	840.205	0.70047		1383.25	2.27105	831.36	2.00283		1140.19	1.3229	831.36	0.98142	808.159	1.26872		1380.29	3.88143	837.408	3.00001				1152.54	2.12442	831.36	2.008							1386.32	2.25847	837.408	2.00001		1380.29	-0.1542	837.408	0.02433
	0.09316	0.00466		1.81746	0.0021		1140.19	1.10737	841.19	0.70087		1386.32	2.38114	832.32	2.00281		1143.19	1.3095	832.32	0.98279	808.785	1.27894		1383.25	3.68812	838.384	3.00002				1154.36	2.46573	832.32	2.00917							1389.26	2.30731	838.384	2		1383.25	-0.07936	838.384	0.14566
	0.0937	0.00453		1.81979	0.00208		1143.19	1.06789	842.175	0.70164		1389.26	2.17902	833.28	2.00279		1145.97	1.26776	833.28	0.98379	809.374	1.27199		1386.32	3.52367	839.36	3.00004				1156.45	2.38711	833.28	2.01011							1392.21	2.2441	839.36	2		1386.32	-0.02549	839.36	0.26833
	0.09424	0.00433		1.82212	0.002		1145.97	1.07341	843.16	0.70307		1392.21	2.1717	834.24	2.00275		1147.94	1.26943	834.24	0.98425	810.087	1.23921		1389.26	3.47369	840.336	3.0001				1158.51	2.41256	834.24	2.01078							1395.27	2.18597	840.336	2		1389.26	-0.04136	840.336	0.37264
	0.09478	0.00402		1.82445	0.00206		1147.94	1.12363	844.145	0.70551		1395.27	2.18811	835.2	2.00265		1150.46	1.30202	835.2	0.9841	810.714	1.28481		1392.21	3.42875	841.312	3.00025				1161.17	2.34586	835.2	2.01119							1398.25	2.35493	841.312	2		1392.21	0.02438	841.312	0.43885
	0.09532	0.00366		1.82678	0.00201		1150.46	1.06609	845.13	0.70931		1398.25	2.28128	836.16	2.00248		1152.54	1.24969	836.16	0.98343	811.303	1.30468		1395.27	3.28822	842.288	3.00058				1164.62	2.1212	836.16	2.01128							1401.29	2.18106	842.288	2		1395.27	-0.45295	842.288	0.4532
	0.09587	0.00339		1.82911	0.00215		1152.54	1.0732	846.115	0.71471		1401.29	2.20669	837.12	2.00225		1154.36	1.29609	837.12	0.98252	812.016	1.2668		1398.25	3.27557	843.264	3.00132				1167.24	2.17347	837.12	2.01118							1404.25	2.14366	843.264	2		1398.25	0.07795	843.264	0.41261
	0.09641	0.00325		1.83145	0.0021		1154.36	1.12409	847.1	0.72165		1404.25	2.22723	838.08	2.00198		1156.45	1.27177	838.08	0.9818	812.642	1.34816		1401.29	3.5255	844.24	3.0029				1169.42	2.27177	838.08	2.01098							1407.31	2.20819	844.24	2		1401.29	-0.08315	844.24	0.32572
	0.09696	0.00325		1.83378	0.00199		1156.45	1.09023	848.085	0.72962		1407.31	2.30544	839.04	2.00168		1158.51	1.36777	839.04	0.98183	813.231	1.38231		1404.25	3.4856	845.216	3.00611				1171	2.25247	839.04	2.01096							1410.19	2.21412	845.216	2		1404.25	0.01206	845.216	0.20991
	0.09751	0.00333		1.83612	0.002		1158.51	1.07899	849.07	0.73764		1410.19	2.40776	840	2.00139		1161.17	1.28832	840	0.98334	813.944	1.33267		1407.31	3.36233	846.192	3.01226				1172.97	2.30189	840	2.01172							1412.98	2.37761	846.192	2.00001		1407.31	0.23316	846.192	0.08565
	0.09806	0.00341		1.83846	0.00198		1161.17	1.07557	850.055	0.74442		1412.98	2.11282	840.96	2.00112		1164.62	1.27282	840.96	0.9872	814.571	1.45992		1410.19	3.22141	847.168	3.02328				1174.72	2.18612	840.96	2.01404							1416.07	2.26358	847.168	2.00001		1410.19	0.08091	847.168	-0.02931
	0.09861	0.00348		1.8408	0.00195		1164.62	1.07906	851.04	0.74868		1416.07	2.38663	841.92	2.0009		1167.24	1.25982	841.92	0.99439	815.16	1.46488		1412.98	3.49312	848.144	3.04165				1176.93	2.25084	841.92	2.01902							1419.26	2.27934	848.144	2.00002		1412.98	0.06807	848.144	-0.12366
	0.09917	0.0035		1.84314	0.00191		1167.24	1.08154	852.025	0.74954		1419.26	2.24569	842.88	2.00076		1169.42	1.28509	842.88	1.00592	815.873	1.3259		1416.07	3.60312	849.12	3.06993				1178.46	2.30223	842.88	2.02789							1422.24	2.22806	849.12	2.00003		1416.07	0.25188	849.12	-0.19339
	0.09972	0.00342		1.84549	0.00194		1169.42	1.09685	853.01	0.7468		1422.24	2.38431	843.84	2.00071		1171	1.25198	843.84	1.02241	816.499	1.34929		1419.26	3.63359	850.096	3.10989				1179.99	2.18079	843.84	2.04165							1425.28	2.21391	850.096	2.00004		1419.26	0.18945	850.096	-0.24018
	0.10028	0.0033		1.84783	0.002		1171	1.08875	853.995	0.74104		1425.28	2.31062	844.8	2.00075		1172.97	1.336	844.8	1.04373	817.088	1.27405		1422.24	3.65747	851.072	3.16134				1182.23	2.15576	844.8	2.06067							1428.29	2.15995	851.072	2.00005		1422.24	-0.05105	851.072	-0.26885
	0.10083	0.00313		1.85018	0.00192		1172.97	1.0888	854.98	0.73342		1428.29	2.3246	845.76	2.00089		1174.72	1.23488	845.76	1.06853	817.801	1.17023		1425.28	3.77439	852.048	3.22104				1184.94	2.29705	845.76	2.08418							1431.25	2.29188	852.048	2.00006		1425.28	0.13934	852.048	-0.28494
	0.10139	0.00292		1.85253	0.002		1174.72	1.08935	855.965	0.72527		1431.25	2.40669	846.72	2.00111		1176.93	1.24335	846.72	1.09409	818.427	1.19554		1428.29	3.64672	853.024	3.28234				1186.96	2.4547	846.72	2.10992							1434.23	2.17835	853.024	2.00006		1428.29	0.44078	853.024	-0.29325
	0.10196	0.00264		1.85488	0.00194		1176.93	1.09045	856.95	0.71773		1434.23	2.26846	847.68	2.0014		1178.46	1.19371	847.68	1.1167	819.017	1.18473		1431.25	3.43628	854	3.33609				1189.45	2.26263	847.68	2.13441							1437.28	2.22881	854	2.00007		1431.25	0.31658	854	-0.29719
	0.10252	0.00229		1.85723	0.00197		1178.46	1.10072	857.935	0.71156		1437.28	2.3334	848.64	2.00171		1179.99	1.26183	848.64	1.13241	819.73	1.13648		1434.23	3.43609	854.976	3.37277				1191.49	2.21302	848.64	2.15352							1440.23	2.17717	854.976	2.00007		1434.23	0.58531	854.976	-0.29891
	0.10308	0.00185		1.85958	0.00202		1179.99	1.1119	858.92	0.70699		1440.23	2.29969	849.6	2.00201		1182.23	1.22282	849.6	1.13819	820.356	1.17557		1437.28	3.6719	855.952	3.38527				1193.46	2.26815	849.6	2.16363							1442.98	2.311	855.952	2.00006		1437.28	0.05781	855.952	-0.29961
	0.10365	0.00133		1.86193	0.00203		1182.23	1.08053	859.905	0.70393		1442.98	2.25362	850.56	2.00227		1184.94	1.30886	850.56	1.13293	820.945	1.17313		1440.23	3.7566	856.928	3.37117				1195.43	2.27094	850.56	2.16275							1446.07	2.29874	856.928	2.00005		1440.23	0.30926	856.928	-0.29987
	0.10422	0.000756151		1.86429	0.00212		1184.94	1.10924	860.89	0.70205		1446.07	2.23027	851.52	2.00243		1186.96	1.23541	851.52	1.11782	821.658	1.12871		1442.98	3.59003	857.904	3.33351				1197.44	2.46992	851.52	2.15111							1449.26	2.24035	857.904	2.00004		1442.98	0.46291	857.904	-0.29996
	0.10479	0.000236835		1.86665	0.00203		1186.96	1.07462	861.875	0.70099		1449.26	2.26742	852.48	2.00249		1189.45	1.29	852.48	1.09594	822.284	1.16733		1446.07	3.32649	858.88	3.27978				1199.88	2.42631	852.48	2.13114							1452.32	2.21526	858.88	2.00003		1446.07	0.23653	858.88	-0.29999
	0.10536	-0.000143024		1.86901	0.002		1189.45	1.09993	862.86	0.70045		1452.32	2.35039	853.44	2.00244		1191.49	1.30175	853.44	1.07138	822.874	1.16523		1449.26	3.29959	859.856	3.21944				1201.95	2.62647	853.44	2.10667							1455.03	2.14332	859.856	2.00002		1449.26	0.09351	859.856	-0.3
	0.10593	-0.000392879		1.87137	0.00215		1191.49	1.08509	863.845	0.70019		1455.03	2.2155	854.4	2.00231		1193.46	1.3049	854.4	1.04807	823.587	1.12404		1452.32	3.26545	860.832	3.16126				1204.42	2.70253	854.4	2.08177							1458.1	2.23825	860.832	2.00001		1452.32	0.1513	860.832	-0.3
	0.1065	-0.000528797		1.87373	0.00201		1193.46	1.09843	864.83	0.70007		1458.1	2.32841	855.36	2.00211		1195.43	1.29545	855.36	1.02882	824.213	1.15983		1455.03	3.36513	861.808	3.11136				1206.45	3.02702	855.36	2.05974							1461.24	2.31761	861.808	2.00001		1455.03	0.09923	861.808	-0.3
	0.10708	-0.000599057		1.87609	0.00191		1195.43	1.14406	865.815	0.70003		1461.24	2.32996	856.32	2.00189		1197.44	1.32399	856.32	1.01494	824.802	1.15148		1458.1	3.62292	862.784	3.07257				1208.89	3.25	856.32	2.04256							1464.24	2.13714	862.784	2		1458.1	0.25299	862.784	-0.3
	0.10765	-0.000666344		1.87845	0.00191		1197.44	1.16915	866.8	0.70001		1464.24	2.30473	857.28	2.00165		1199.88	1.35412	857.28	1.00638	825.515	1.10869		1461.24	3.77852	863.76	3.0449				1210.89	3.15848	857.28	2.03077							1467.25	2.28355	863.76	2		1461.24	0.22313	863.76	-0.3
	0.10823	-0.000746382		1.88082	0.00196		1199.88	1.20456	867.785	0.7		1467.25	2.16155	858.24	2.00142		1201.95	1.39803	858.24	1.00211	826.141	1.13273		1464.24	3.84967	864.736	3.02664				1213.69	3.01034	858.24	2.02387							1470.27	2.31014	864.736	2		1464.24	-0.03152	864.736	-0.3
	0.10881	-0.000827733		1.88319	0.00199		1201.95	1.24899	868.77	0.7		1470.27	2.22065	859.2	2.00123		1204.42	1.47383	859.2	1.00066	826.731	1.12666		1467.25	3.66282	865.712	3.01543				1216.39	2.45793	859.2	2.02078							1473.25	2.46788	865.712	2		1467.25	0.31987	865.712	-0.3
	0.10939	-0.000940216		1.88556	0.00205		1204.42	1.36462	869.755	0.7		1473.25	2.29329	860.16	2.00109		1206.45	1.57221	860.16	1.00055	827.444	1.09493		1470.27	3.35762	866.688	3.00905				1218.47	2.52519	860.16	2.02018							1476.19	2.42047	866.688	2		1470.27	0.20749	866.688	-0.3
	0.10998	-0.00106		1.88793	0.00201		1206.45	1.47685	870.74	0.7		1476.19	2.37661	861.12	2.00101		1208.89	1.59243	861.12	1.00057	828.07	1.11061		1473.25	3.63836	867.664	3.00575				1220.36	2.61612	861.12	2.02083							1479.25	2.51834	867.664	2		1473.25	0.1022	867.664	-0.3
	0.11056	-0.00121		1.8903	0.00205		1208.89	1.50408	871.725	0.70001		1479.25	2.44645	862.08	2.00101		1210.89	1.66106	862.08	0.99992	828.659	1.09705		1476.19	3.68975	868.64	3.00428				1223.08	2.3827	862.08	2.02175							1482.27	2.48658	868.64	2		1476.19	-0.07687	868.64	-0.3
	0.11115	-0.0014		1.89267	0.002		1210.89	1.55834	872.71	0.70002		1482.27	2.24322	863.04	2.00107		1213.69	1.75192	863.04	0.99824	829.372	1.06951		1479.25	3.56547	869.616	3.00383				1225	2.28369	863.04	2.02216							1485.35	2.38277	869.616	2		1479.25	-0.10351	869.616	-0.3
	0.11173	-0.00169		1.89505	0.00214		1213.69	1.44189	873.695	0.70005		1485.35	2.31733	864	2.00119		1216.39	1.80481	864	0.99559	829.998	1.08095		1482.27	3.05386	870.592	3.00387				1226.5	2.4254	864	2.0217							1488.28	2.31187	870.592	2		1482.27	-0.02846	870.592	-0.3
	0.11232	-0.00205		1.89743	0.00205		1216.39	1.25559	874.68	0.7001		1488.28	2.34341	864.96	2.00131		1218.47	1.8661	864.96	0.99221	830.588	1.07713		1485.35	3.20239	871.568	3.00403				1228.01	2.44423	864.96	2.02025							1491.34	2.34413	871.568	2		1485.35	0.28042	871.568	-0.3
	0.11291	-0.00245		1.8998	0.00198		1218.47	1.18124	875.665	0.70022		1491.34	2.31591	865.92	2.00144		1220.36	1.64426	865.92	0.98857	831.301	1.0603		1488.28	3.32737	872.544	3.0041				1229.52	2.39302	865.92	2.01798							1494.29	2.18587	872.544	2		1488.28	0.06738	872.544	-0.3
	0.11351	-0.00286		1.90218	0.00209		1220.36	1.12848	876.65	0.70043		1494.29	2.3357	866.88	2.00154		1223.08	1.42193	866.88	0.98506	831.927	1.06563		1491.34	3.61434	873.52	3.00397				1231.72	2.55717	866.88	2.01521							1497.32	2.0881	873.52	2		1491.34	0.05955	873.52	-0.3
	0.1141	-0.00323		1.90456	0.00205		1223.08	1.15347	877.635	0.7008		1497.32	2.4086	867.84	2.0016		1225	1.34345	867.84	0.98202	832.516	1.05816		1494.29	3.54491	874.496	3.00361				1233.92	2.67878	867.84	2.01231							1500.29	2.33119	874.496	2		1494.29	0.23467	874.496	-0.3
	0.1147	-0.00351		1.90695	0.00202		1225	1.12798	878.62	0.70138		1500.29	2.22151	868.8	2.00163		1226.5	1.32606	868.8	0.97962	833.229	1.04481		1497.32	3.39072	875.472	3.00308				1235.45	2.26213	868.8	2.00964							1503.23	2.22546	875.472	2		1497.32	0.07289	875.472	-0.3
	0.11529	-0.00359		1.90933	0.00197		1226.5	1.16103	879.605	0.70222		1503.23	2.22601	869.76	2.00163		1228.01	1.3512	869.76	0.97789	833.855	1.05346		1500.29	3.49033	876.448	3.00246				1237.67	2.37907	869.76	2.00738							1506.29	2.26232	876.448	2		1500.29	-0.15805	876.448	-0.3
	0.11589	-0.00346		1.91172	0.00192		1228.01	1.13344	880.59	0.70334		1506.29	2.30395	870.72	2.00163		1229.52	1.28716	870.72	0.97674	834.445	1.06105		1503.23	3.51641	877.424	3.00186				1239.9	2.31299	870.72	2.00566							1509.36	2.1926	877.424	2		1503.23	0.05041	877.424	-0.3
	0.11649	-0.00316		1.9141	0.00193		1229.52	1.14956	881.575	0.70469		1509.36	2.41712	871.68	2.00161		1231.72	1.40185	871.68	0.97606	835.158	1.05553		1506.29	3.33873	878.4	3.00138				1241.44	2.50452	871.68	2.00446							1512.33	2.3302	878.4	2		1506.29	0.06094	878.4	-0.3
	0.11709	-0.00276		1.91649	0.00196		1231.72	1.18449	882.56	0.70616		1512.33	2.31973	872.64	2.00158		1233.92	1.42453	872.64	0.97572	835.784	1.07316		1509.36	3.39077	879.376	3.00116				1243.68	2.47558	872.64	2.0037							1515.31	2.22728	879.376	2		1509.36	-0.07556	879.376	-0.3
	0.1177	-0.00238		1.91888	0.00194		1233.92	1.17917	883.545	0.70757		1515.31	2.23037	873.6	2.00153		1235.45	1.37033	873.6	0.9756	836.373	1.072		1512.33	3.62484	880.352	3.00139				1245.93	2.32825	873.6	2.00327							1518.3	2.21903	880.352	2.00001		1512.33	0.02984	880.352	-0.3
	0.1183	-0.00206		1.92127	0.0019		1235.45	1.16386	884.53	0.70869		1518.3	2.36688	874.56	2.00148		1237.67	1.36039	874.56	0.97564	837.086	1.05703		1515.31	3.6792	881.328	3.00248				1248.19	2.55032	874.56	2.00305							1521.31	2.33913	881.328	2.00003		1515.31	0.03758	881.328	-0.3
	0.11891	-0.00177		1.92366	0.00192		1237.67	1.17882	885.515	0.70934		1521.31	2.14778	875.52	2.00144		1239.9	1.4186	875.52	0.97579	837.712	1.08106		1518.3	3.68502	882.304	3.00518				1250.92	2.03212	875.52	2.00299							1524.21	2.25694	882.304	2.00006		1518.3	0.07604	882.304	-0.3
	0.11951	-0.00148		1.92606	0.00184		1239.9	1.16068	886.5	0.70941		1524.21	2.34236	876.48	2.00149		1241.44	1.33848	876.48	0.97606	838.302	1.0914		1521.31	3.60551	883.28	3.01083				1252.96	2.48303	876.48	2.00305							1527.3	2.26845	883.28	2.00014		1521.31	-0.07119	883.28	-0.3
	0.12012	-0.00121		1.92845	0.00197		1241.44	1.11918	887.485	0.70888		1527.3	2.27257	877.44	2.00173		1243.68	1.22196	877.44	0.97648	839.015	1.07382		1524.21	3.56568	884.256	3.02157				1256.07	2.2952	877.44	2.00337							1530.34	2.35192	884.256	2.00028		1524.21	0.09334	884.256	-0.3
	0.12073	-0.00101		1.93085	0.00193		1243.68	1.09784	888.47	0.70788		1530.34	2.3117	878.4	2.00235		1245.93	1.32004	878.4	0.97717	839.641	1.09852		1527.3	3.32338	885.232	3.04037				1257.93	2.36336	878.4	2.0041							1533.27	2.32807	885.232	2.00055		1527.3	0.00957	885.232	-0.3
	0.12135	-0.000869814		1.93325	0.00186		1245.93	1.11	889.455	0.70662		1533.27	2.18284	879.36	2.00355		1248.19	1.33367	879.36	0.97832	840.23	1.09896		1530.34	3.25763	886.208	3.07081				1260.15	2.3782	879.36	2.00558							1536.28	2.06378	886.208	2.001		1530.34	-0.03765	886.208	-0.3
	0.12196	-0.000830841		1.93565	0.00192		1248.19	1.08964	890.44	0.7053		1536.28	2.338	880.32	2.00565		1250.92	1.34794	880.32	0.98025	840.943	1.07509		1533.27	3.17874	887.184	3.11635				1263.18	2.24074	880.32	2.00819							1539.3	2.34194	887.184	2.00171		1533.27	0.10193	887.184	-0.3
	0.12258	-0.00085424		1.93805	0.00184		1250.92	1.10285	891.425	0.70411		1539.3	2.31636	881.28	2.00889		1252.96	1.37355	881.28	0.98339	841.569	1.10539		1536.28	3.34291	888.16	3.17913				1266.22	2.35598	881.28	2.01235							1542.27	2.27675	888.16	2.00272		1536.28	0.18666	888.16	-0.3
	0.12319	-0.000857278		1.94046	0.00192		1252.96	1.10862	892.41	0.70319		1542.27	2.22631	882.24	2.01348		1256.07	1.25759	882.24	0.98821	842.159	1.10896		1539.3	3.28992	889.136	3.25862				1268.47	2.56174	882.24	2.01848							1545.37	2.17404	889.136	2.00405		1539.3	0.01612	889.136	-0.3
	0.12381	-0.000832441		1.94286	0.0019		1256.07	1.08258	893.395	0.70261		1545.37	2.21348	883.2	2.01945		1257.93	1.2032	883.2	0.99515	842.872	1.08371		1542.27	3.56843	890.112	3.35057				1270.73	2.31435	883.2	2.02665							1548.3	2.2767	890.112	2.00565		1542.27	0.01715	890.112	-0.3
	0.12443	-0.000760704		1.94527	0.00192		1257.93	1.11315	894.38	0.70241		1548.3	2.20707	884.16	2.02651		1260.15	1.34459	884.16	1.00436	843.498	1.11994		1545.37	3.56328	891.088	3.4471				1274.1	2.31149	884.16	2.03666							1551.1	2.16653	891.088	2.00738		1545.37	0.29384	891.088	-0.3
	0.12505	-0.000620437		1.94768	0.00198		1260.15	1.09758	895.365	0.70265		1551.1	2.33764	885.12	2.03404		1263.18	1.36246	885.12	1.0155	844.087	1.12557		1548.3	3.59681	892.064	3.53828				1276.74	2.52066	885.12	2.04772							1554.47	2.14886	892.064	2.00902		1548.3	0.05156	892.064	-0.3
	0.12568	-0.000387223		1.95008	0.00192		1263.18	1.1041	896.35	0.70345		1554.47	2.3713	886.08	2.04113		1266.22	1.42402	886.08	1.02768	844.8	1.09497		1551.1	3.51465	893.04	3.615				1279.44	2.4116	886.08	2.05861							1557.23	2.19964	893.04	2.01032		1551.1	-0.3149	893.04	-0.3
	0.1263	-6.4703e-05		1.9525	0.00183		1266.22	1.09715	897.335	0.70504		1557.23	2.40325	887.04	2.04673		1268.47	1.34947	887.04	1.03946	845.426	1.12595		1554.47	3.62715	894.016	3.67207				1281.52	2.26778	887.04	2.06776							1560.39	2.1802	894.016	2.01105		1554.47	-0.11634	894.016	-0.3
	0.12693	0.00034832		1.95491	0.00198		1268.47	1.10017	898.32	0.70767		1560.39	2.32922	888	2.04991		1270.73	1.37001	888	1.04907	846.016	1.12326		1557.23	3.41975	894.992	3.71015				1284.25	2.48687	888	2.07367							1563.32	2.14396	894.992	2.01108		1557.23	0.14534	894.992	-0.3
	0.12756	0.000821359		1.95732	0.00187		1270.73	1.09917	899.305	0.71158		1563.32	2.32158	888.96	2.05011		1274.1	1.35525	888.96	1.05494	846.729	1.09792		1560.39	3.45092	895.968	3.73525				1287.27	2.24353	888.96	2.07528							1566.26	2.2009	895.968	2.01039		1560.39	-0.04862	895.968	-0.3
	0.12819	0.00127		1.95974	0.00192		1274.1	1.11038	900.29	0.71687		1566.26	2.37816	889.92	2.04731		1276.74	1.36138	889.92	1.05597	847.355	1.14395		1563.32	3.63087	896.944	3.75568				1290.22	2.36446	889.92	2.07229							1569.34	2.35276	896.944	2.00913		1563.32	0.2829	896.944	-0.3
	0.12882	0.00165		1.96215	0.00196		1276.74	1.11497	901.275	0.72338		1569.34	2.29192	890.88	2.04208		1279.44	1.30098	890.88	1.05203	847.944	1.15996		1566.26	3.90096	897.92	3.77771				1293.41	2.38669	890.88	2.06528							1572.3	2.25867	897.92	2.0075		1566.26	0.01977	897.92	-0.3
	0.12945	0.00197		1.96457	0.00199		1279.44	1.09176	902.26	0.73058		1572.3	2.29663	891.84	2.03537		1281.52	1.35662	891.84	1.04383	848.657	1.13146		1569.34	3.73354	898.896	3.80186				1294.69	2.45428	891.84	2.05553							1575.4	2.21105	898.896	2.00577		1569.34	0.26405	898.896	-0.3
	0.13008	0.00225		1.96699	0.00205		1281.52	1.08212	903.245	0.73761		1575.4	2.29908	892.8	2.02835		1284.25	1.38671	892.8	1.03287	849.283	1.16936		1572.3	3.81399	899.872	3.82187				1296.21	2.39575	892.8	2.0447							1578.32	2.15003	899.872	2.00416		1572.3	0.19701	899.872	-0.3
	0.13072	0.00252		1.96941	0.00194		1284.25	1.10241	904.23	0.74342		1578.32	2.40647	893.76	2.02211		1287.27	1.37792	893.76	1.02086	849.873	1.16664		1575.4	3.77787	900.848	3.82686				1297.95	2.16368	893.76	2.0344							1581.63	2.37137	900.848	2.0028		1575.4	0.14136	900.848	-0.3
	0.13136	0.00275		1.97183	0.00191		1287.27	1.09952	905.215	0.74707		1581.63	2.34139	894.72	2.01751		1290.22	1.37724	894.72	1.00938	850.586	1.13363		1578.32	3.96408	901.824	3.80581				1299.92	2.25069	894.72	2.02593							1584.39	2.28115	901.824	2.00177		1578.32	0.20692	901.824	-0.3
	0.132	0.0029		1.97426	0.00203		1290.22	1.07961	906.2	0.74799		1584.39	2.28885	895.68	2.01514		1293.41	1.50748	895.68	0.99952	851.212	1.17153		1581.63	3.70113	902.8	3.75234				1301.44	2.36502	895.68	2.02012							1587.41	2.18831	902.8	2.00104		1581.63	0.01115	902.8	-0.3
	0.13264	0.00291		1.97668	0.00202		1293.41	1.08295	907.185	0.74633		1587.41	2.30941	896.64	2.01531		1294.69	1.50091	896.64	0.99182	851.801	1.17758		1584.39	3.53252	903.776	3.66754				1302.97	2.17627	896.64	2.01736							1590.25	2.16116	903.776	2.00058		1584.39	0.06514	903.776	-0.3
	0.13328	0.00284		1.97911	0.00199		1294.69	1.08468	908.17	0.74305		1590.25	2.25182	897.6	2.01811		1296.21	1.40094	897.6	0.98628	852.514	1.14946		1587.41	3.38409	904.752	3.55987				1305.18	2.36803	897.6	2.0178							1593.42	2.28615	904.752	2.0003		1587.41	0.11116	904.752	-0.3
	0.13392	0.00273		1.98154	0.00201		1296.21	1.08351	909.155	0.74		1593.42	2.32256	898.56	2.02343		1297.95	1.33655	898.56	0.98261	853.14	1.19452		1590.25	3.55647	905.728	3.44236				1307.4	2.54581	898.56	2.0213							1596.29	2.21884	905.728	2.00014		1590.25	0.32767	905.728	-0.3
	0.13457	0.00263		1.98397	0.002		1297.95	1.06672	910.14	0.7399		1596.29	2.32108	899.52	2.03086		1299.92	1.25849	899.52	0.98034	853.729	1.20699		1593.42	3.87591	906.704	3.32864				1308.94	2.6089	899.52	2.02767							1599.35	2.08509	906.704	2.00007		1593.42	0.09157	906.704	-0.3
	0.13521	0.00265		1.9864	0.00197		1299.92	1.07074	911.125	0.74628		1599.35	2.33026	900.48	2.03967		1301.44	1.21919	900.48	0.97905	854.443	1.18082		1596.29	3.8778	907.68	3.22946				1311.18	2.2749	900.48	2.03645							1602.37	2.1557	907.68	2.00003		1596.29	0.07885	907.68	-0.3
	0.13586	0.0028		1.98883	0.00203		1301.44	1.09749	912.11	0.76329		1602.37	2.22083	901.44	2.04879		1302.97	1.2404	901.44	0.97837	855.069	1.25062		1599.35	3.85035	908.656	3.15087				1313.42	2.18842	901.44	2.0469							1605.33	2.23581	908.656	2.00001		1599.35	0.16524	908.656	-0.3
	0.13651	0.00308		1.99127	0.00211		1302.97	1.09835	913.095	0.79535		1605.33	2.24349	902.4	2.05689		1305.18	1.25329	902.4	0.97808	855.658	1.27796		1602.37	3.80946	909.632	3.09426				1314.97	2.00082	902.4	2.05799							1608.36	2.20206	909.632	2		1602.37	-0.20555	909.632	-0.3
	0.13716	0.00347		1.99371	0.00208		1305.18	1.08055	914.08	0.8463		1608.36	2.15698	903.36	2.06267		1307.4	1.24526	903.36	0.97798	856.371	1.23384		1605.33	3.74	910.608	3.05771				1317.23	2.29995	903.36	2.06833							1611.34	2.23666	910.608	2		1605.33	0.24225	910.608	-0.3
	0.13781	0.00388		1.99614	0.00209		1307.4	1.05355	915.065	0.91815		1611.34	2.24261	904.32	2.06512		1308.94	1.20571	904.32	0.97801	856.997	1.29386		1608.36	3.46894	911.584	3.03777				1320.19	2.29262	904.32	2.07649							1614.34	2.30439	911.584	2		1608.36	0.33036	911.584	-0.3
	0.13847	0.00426		1.99858	0.00206		1308.94	1.08195	916.05	1.00945		1614.34	2.29893	905.28	2.06377		1311.18	1.23725	905.28	0.9781	857.586	1.26932		1611.34	3.39707	912.56	3.03095				1322.93	2.20057	905.28	2.08119							1617.34	2.14612	912.56	2.00001		1611.34	0.03869	912.56	-0.3
	0.13912	0.00456		2.00102	0.00211		1311.18	1.09305	917.035	1.11407		1617.34	2.1928	906.24	2.05887		1313.42	1.25704	906.24	0.97819	858.3	1.18809		1614.34	3.42905	913.536	3.03448				1324.97	2.14122	906.24	2.08166							1620.29	2.28126	913.536	2.00003		1614.34	0.25227	913.536	-0.3
	0.13978	0.00477		2.00346	0.00213		1313.42	1.0869	918.02	1.22101		1620.29	2.17502	907.2	2.05125		1314.97	1.32519	907.2	0.97826	858.926	1.20605		1617.34	3.42408	914.512	3.0464				1326.94	2.00273	907.2	2.07776							1623.32	2.31786	914.512	2.00007		1617.34	0.07534	914.512	-0.3
	0.14044	0.00487		2.00591	0.00209		1314.97	1.12404	919.005	1.31575		1623.32	2.31862	908.16	2.04214		1317.23	1.28713	908.16	0.97829	859.515	1.19236		1620.29	3.45872	915.488	3.06514				1328.44	2.28261	908.16	2.07016							1626.36	2.13565	915.488	2.00017		1620.29	0.11973	915.488	-0.3
	0.1411	0.00486		2.00835	0.00211		1317.23	1.13043	919.99	1.38332		1626.36	2.31306	909.12	2.03283		1320.19	1.23234	909.12	0.97827	860.228	1.15253		1623.32	3.51017	916.464	3.08886				1330.74	2.29361	909.12	2.06007							1629.34	2.27154	916.464	2.00039		1623.32	0.18652	916.464	-0.3
	0.14176	0.00476		2.0108	0.00211		1320.19	1.09118	920.975	1.41217		1629.34	2.3164	910.08	2.02435		1322.93	1.2469	910.08	0.97818	860.854	1.19232		1626.36	3.55633	917.44	3.11502				1332.96	2.26644	910.08	2.04901							1632.27	2.28776	917.44	2.00084		1626.36	0.18067	917.44	-0.3
	0.14243	0.00454		2.01325	0.00224		1322.93	1.08739	921.96	1.39751		1632.27	2.36672	911.04	2.01736		1324.97	1.27318	911.04	0.97805	861.443	1.19267		1629.34	3.5618	918.416	3.14028				1335.18	2.41775	911.04	2.03841							1635.34	2.20154	918.416	2.0017		1629.34	0.05876	918.416	-0.3
	0.14309	0.00423		2.0157	0.00222		1324.97	1.09377	922.945	1.34281		1635.34	2.34122	912	2.01209		1326.94	1.31877	912	0.97789	862.157	1.15342		1632.27	3.59159	919.392	3.16088				1338.23	2.18246	912	2.02953							1638.36	2.2213	919.392	2.00325		1632.27	-0.0173	919.392	-0.3
	0.14376	0.00383		2.01815	0.00216		1326.94	1.1046	923.93	1.25891		1638.36	2.28381	912.96	2.00846		1328.44	1.31389	912.96	0.97771	862.783	1.18143		1635.34	3.65216	920.368	3.17337				1340.38	2.20083	912.96	2.02305							1641.39	2.31205	920.368	2.00586		1635.34	0.21465	920.368	-0.3
	0.14443	0.0034		2.0206	0.00222		1328.44	1.09594	924.915	1.16088		1641.39	2.32553	913.92	2.00617		1330.74	1.31444	913.92	0.97755	863.372	1.16844		1638.36	3.63037	921.344	3.17555				1342.72	2.2727	913.92	2.0192							1644.36	2.1337	921.344	2.00997		1638.36	0.05094	921.344	-0.3
	0.1451	0.00297		2.02305	0.00216		1330.74	1.08714	925.9	1.06405		1644.36	2.27645	914.88	2.00488		1332.96	1.33582	914.88	0.97747	864.085	1.12302		1641.39	3.48222	922.32	3.16701				1345.62	2.33114	914.88	2.01776							1647.34	2.29863	922.32	2.01605		1641.39	-0.04864	922.32	-0.3
	0.14577	0.00257		2.02551	0.00216		1332.96	1.06914	926.885	0.98045		1647.34	2.40736	915.84	2.00426		1335.18	1.2752	915.84	0.97752	864.711	1.14254		1644.36	3.652	923.296	3.14928				1347.01	2.31129	915.84	2.01823							1650.33	2.28467	923.296	2.02446		1644.36	0.16119	923.296	-0.3
	0.14644	0.00224		2.02797	0.00217		1335.18	1.08831	927.87	0.9168		1650.33	2.25627	916.8	2.00405		1338.23	1.29332	916.8	0.97781	865.3	1.13768		1647.34	3.74211	924.272	3.12537				1350.02	2.2848	916.8	2.01989							1653.33	2.21703	924.272	2.03532		1647.34	-0.00639	924.272	-0.3
	0.14711	0.00201		2.03042	0.00221		1338.23	1.09982	928.855	0.87441		1653.33	2.19789	917.76	2.00405		1340.38	1.29837	917.76	0.97845	866.014	1.10167		1650.33	3.642	925.248	3.09895				1353.27	2.2617	917.76	2.022							1656.28	2.3184	925.248	2.04836		1650.33	0.03831	925.248	-0.3
	0.14779	0.00185		2.03288	0.00222		1340.38	1.06785	929.84	0.85049		1656.28	2.36876	918.72	2.00411		1342.72	1.26316	918.72	0.97962	866.64	1.11877		1653.33	3.32803	926.224	3.07342				1356.21	2.35243	918.72	2.02391							1659.38	2.15304	926.224	2.06283		1653.33	-0.11878	926.224	-0.3
	0.14847	0.00176		2.03535	0.00223		1342.72	1.10441	930.825	0.84018		1659.38	2.32068	919.68	2.00413		1345.62	1.18352	919.68	0.98149	867.229	1.10571		1656.28	3.51672	927.2	3.05131				1359.16	2.08888	919.68	2.0251							1662.27	2.19882	927.2	2.07752		1656.28	-0.0141	927.2	-0.3
	0.14915	0.00165		2.03781	0.00228		1345.62	1.07921	931.81	0.83848		1662.27	2.32616	920.64	2.00406		1347.01	1.30093	920.64	0.98423	867.942	1.07803		1659.38	3.65626	928.176	3.03397				1361.94	2.30057	920.64	2.02532							1665.32	2.21231	928.176	2.09089		1659.38	0.16978	928.176	-0.3
	0.14983	0.00153		2.04027	0.00233		1347.01	1.10787	932.795	0.84152		1665.32	2.21851	921.6	2.00386		1350.02	1.26604	921.6	0.98793	868.568	1.10422		1662.27	3.42474	929.152	3.02171				1363.99	2.27072	921.6	2.02447							1668.31	2.26555	929.152	2.10131		1662.27	-0.0088	929.152	-0.3
	0.15051	0.00137		2.04274	0.00221		1350.02	1.09713	933.78	0.84699		1668.31	2.14883	922.56	2.00356		1353.27	1.23209	922.56	0.99261	869.157	1.11068		1665.32	3.17733	930.128	3.01419				1366.79	2.31605	922.56	2.02276							1671.38	2.29449	930.128	2.10736		1665.32	-0.01418	930.128	-0.3
	0.15119	0.00117		2.04521	0.00225		1353.27	1.10089	934.765	0.85376		1671.38	2.25141	923.52	2.00322		1356.21	1.28402	923.52	0.99806	869.871	1.08593		1668.31	3.22917	931.104	3.01078				1369.03	2.18222	923.52	2.02049							1674.32	2.3104	931.104	2.10817		1668.31	0.26858	931.104	-0.3
	0.15188	0.000953559		2.04768	0.0023		1356.21	1.08365	935.75	0.86115		1674.32	2.28405	924.48	2.00292		1359.16	1.2787	924.48	1.00391	870.497	1.09685		1671.38	3.31611	932.08	3.01096				1370.54	2.27165	924.48	2.01811							1677.34	2.19578	932.08	2.1036		1671.38	-0.24434	932.08	-0.3
	0.15256	0.000727722		2.05015	0.00223		1359.16	1.07951	936.735	0.86818		1677.34	2.30403	925.44	2.00277		1361.94	1.31896	925.44	1.00963	871.086	1.07864		1674.32	3.34384	933.056	3.01441				1372.04	2.36743	925.44	2.01597							1680.8	2.33791	933.056	2.09427		1674.32	0.02405	933.056	-0.3
	0.15325	0.000465734		2.05262	0.00224		1361.94	1.07935	937.72	0.87329		1680.8	2.22279	926.4	2.00286		1363.99	1.29243	926.4	1.01465	871.799	1.0542		1677.34	3.37139	934.032	3.02103				1373.55	2.49741	926.4	2.01446							1683.34	2.19325	934.032	2.08145		1677.34	0.2276	934.032	-0.3
	0.15394	0.000165582		2.05509	0.00223		1363.99	1.08716	938.705	0.87453		1683.34	2.38985	927.36	2.00328		1366.79	1.27617	927.36	1.01845	872.425	1.06388		1680.8	3.56625	935.008	3.03074				1375.73	2.25252	927.36	2.01378							1686.33	2.11308	935.008	2.06677		1680.8	-0.00846	935.008	-0.3
	0.15463	-0.000207001		2.05757	0.00233		1366.79	1.09372	939.69	0.87011		1686.33	2.26187	928.32	2.00409		1369.03	1.25016	928.32	1.02075	873.014	1.07057		1683.34	3.59068	935.984	3.0433				1378.1	2.14097	928.32	2.01407							1689.32	2.14978	935.984	2.05189		1683.34	-0.04248	935.984	-0.3
	0.15533	-0.000622179		2.06004	0.00222		1369.03	1.06297	940.675	0.85915		1689.32	2.28981	929.28	2.0053		1370.54	1.24399	929.28	1.02157	873.728	1.06426		1686.33	3.39039	936.96	3.0581				1380.29	2.2895	929.28	2.01524							1692.4	2.26272	936.96	2.0382		1686.33	-0.09653	936.96	-0.3
	0.15602	-0.00103		2.06252	0.00216		1370.54	1.07597	941.66	0.84207		1692.4	2.25554	930.24	2.00689		1372.04	1.31547	930.24	1.0211	874.354	1.08298		1689.32	3.23156	937.936	3.07401				1382.48	2.21568	930.24	2.01716							1695.27	2.12659	937.936	2.02662		1689.32	-0.07544	937.936	-0.3
	0.15672	-0.0014		2.065	0.00221		1372.04	1.07549	942.645	0.82051		1695.27	2.32104	931.2	2.00877		1373.55	1.20674	931.2	1.01973	874.943	1.08796		1692.4	3.29071	938.912	3.08943				1384.02	2.36945	931.2	2.0195							1698.36	2.26607	938.912	2.01754		1692.4	-0.17416	938.912	-0.3
	0.15741	-0.00168		2.06748	0.00218		1373.55	1.10283	943.63	0.79691		1698.36	2.26054	932.16	2.01081		1375.73	1.32229	932.16	1.01781	875.656	1.07683		1695.27	3.64526	939.888	3.10253				1385.55	2.17384	932.16	2.02189							1701.33	2.28367	939.888	2.01093		1695.27	0.06375	939.888	-0.3
	0.15811	-0.00185		2.06996	0.00222		1375.73	1.08834	944.615	0.77383		1701.33	2.30823	933.12	2.01284		1378.1	1.31791	933.12	1.01556	876.282	1.10017		1698.36	3.54493	940.864	3.11154				1387.54	2.39868	933.12	2.02388							1704.23	2.23862	940.864	2.00643		1698.36	0.03332	940.864	-0.3
	0.15881	-0.00192		2.07245	0.00227		1378.1	1.09787	945.6	0.75331		1704.23	2.2261	934.08	2.01471		1380.29	1.31564	934.08	1.01304	876.871	1.09954		1701.33	3.33307	941.84	3.11519				1389.53	2.38752	934.08	2.02511							1707.36	2.17836	941.84	2.00357		1701.33	0.24599	941.84	-0.3
	0.15952	-0.00188		2.07493	0.00223		1380.29	1.08484	946.585	0.73656		1707.36	2.23717	935.04	2.01623		1382.48	1.2774	935.04	1.01022	877.585	1.07525		1704.23	3.39996	942.816	3.11296				1391.44	2.24046	935.04	2.02528							1710.72	2.1695	942.816	2.00187		1704.23	-0.17112	942.816	-0.29999
	0.16022	-0.00175		2.07742	0.00225		1382.48	1.07954	947.57	0.7239		1710.72	2.31198	936	2.01729		1384.02	1.33949	936	1.00704	878.211	1.09065		1707.36	3.68307	943.792	3.10528				1392.99	2.46068	936	2.0243							1713.29	2.21035	943.792	2.00092		1707.36	0.0843	943.792	-0.29998
	0.16093	-0.00157		2.07991	0.00225		1384.02	1.08455	948.555	0.71497		1713.29	2.25549	936.96	2.01779		1385.55	1.36308	936.96	1.00351	878.8	1.08943		1710.72	3.72366	944.768	3.09339				1394.54	2.31837	936.96	2.02221							1716.23	2.17289	944.768	2.00043		1710.72	0.01772	944.768	-0.29995
	0.16163	-0.0014		2.08239	0.00225		1385.55	1.09135	949.54	0.70906		1716.23	2.3542	937.92	2.01767		1387.54	1.36602	937.92	0.99973	879.513	1.06968		1713.29	3.47246	945.744	3.07914				1396.01	2.34802	937.92	2.01937							1719.4	2.07819	945.744	2.00019		1713.29	0.07916	945.744	-0.29989
	0.16234	-0.00126		2.08489	0.00226		1387.54	1.08559	950.525	0.70537		1719.4	2.29667	938.88	2.01696		1389.53	1.32868	938.88	0.99593	880.139	1.08889		1716.23	3.60175	946.72	3.06454				1398.25	2.32163	938.88	2.01617							1722.44	2.12063	946.72	2.00008		1716.23	0.27437	946.72	-0.29977
	0.16305	-0.00115		2.08738	0.00224		1389.53	1.11247	951.51	0.7032		1722.44	2.18669	939.84	2.01569		1391.44	1.41198	939.84	0.99237	880.728	1.08792		1719.4	3.57396	947.696	3.05143				1400.51	2.3459	939.84	2.01306							1725.42	2.16071	947.696	2.00003		1719.4	-0.03409	947.696	-0.29955
	0.16376	-0.0011		2.08987	0.00221		1391.44	1.10345	952.495	0.70206		1725.42	2.26256	940.8	2.01398		1392.99	1.30606	940.8	0.98929	881.442	1.06673		1722.44	3.36729	948.672	3.04117				1402.77	2.13774	940.8	2.01043							1728.4	2.18996	948.672	2.00001		1722.44	-0.14758	948.672	-0.29918
	0.16448	-0.00108		2.09237	0.00217		1392.99	1.10159	953.48	0.7017		1728.4	2.23687	941.76	2.01197		1394.54	1.3272	941.76	0.98691	882.067	1.09164		1725.42	3.13296	949.648	3.03446				1405.04	2.50392	941.76	2.00858							1731.4	2.31092	949.648	2.00001		1725.42	0.04808	949.648	-0.29858
	0.16519	-0.00114		2.09487	0.00226		1394.54	1.07063	954.465	0.7021		1731.4	2.22261	942.72	2.00985		1396.01	1.33645	942.72	0.98534	882.657	1.09853		1728.4	3.02919	950.624	3.0314				1407.31	2.38043	942.72	2.00765							1734.4	2.19248	950.624	2.00002		1728.4	0.22127	950.624	-0.29769
	0.16591	-0.00124		2.09736	0.0022		1396.01	1.12408	955.45	0.7035		1734.4	2.22125	943.68	2.0078		1398.25	1.33783	943.68	0.9846	883.37	1.07704		1731.4	3.24492	951.6	3.03144				1409.4	2.28089	943.68	2.00761							1737.42	2.16803	951.6	2.00003		1731.4	0.21561	951.6	-0.29646
	0.16662	-0.00137		2.09986	0.00221		1398.25	1.0947	956.435	0.70641		1737.42	2.28279	944.64	2.00598		1400.51	1.26865	944.64	0.98462	883.996	1.10867		1734.4	3.47369	952.576	3.03368				1411.45	2.20627	944.64	2.00833							1740.44	2.27533	952.576	2.00006		1734.4	0.07613	952.576	-0.29487
	0.16734	-0.00151		2.10237	0.00216		1400.51	1.10909	957.42	0.71162		1740.44	2.30506	945.6	2.00449		1402.77	1.23642	945.6	0.98528	884.585	1.1127		1737.42	3.59102	953.552	3.03692				1413.28	2.09437	945.6	2.00956							1743.4	2.07675	953.552	2.00011		1737.42	-0.11823	953.552	-0.29299
	0.16806	-0.0016		2.10487	0.00214		1402.77	1.08674	958.405	0.72017		1743.4	2.31354	946.56	2.00339		1405.04	1.32316	946.56	0.98641	885.299	1.08523		1740.44	3.45912	954.528	3.04001				1415.45	2.2754	946.56	2.01099							1746.45	2.32189	954.528	2.00018		1740.44	-0.04376	954.528	-0.29095
	0.16879	-0.00162		2.10737	0.00212		1405.04	1.05847	959.39	0.73315		1746.45	2.20651	947.52	2.00268		1407.31	1.23684	947.52	0.98782	885.924	1.12306		1743.4	3.45127	955.504	3.04195				1417.46	2.27123	947.52	2.01229							1749.28	2.168	955.504	2.00028		1743.4	0.09629	955.504	-0.28897
	0.16951	-0.00152		2.10988	0.00206		1407.31	1.09227	960.375	0.7515		1749.28	2.25055	948.48	2.00232		1409.4	1.27992	948.48	0.98935	886.514	1.12835		1746.45	3.46629	956.48	3.04214				1419.54	2.29059	948.48	2.01318							1752.34	2.18516	956.48	2.00041		1746.45	0.02413	956.48	-0.28731
	0.17024	-0.00132		2.11239	0.00214		1409.4	1.11332	961.36	0.77554		1752.34	2.28663	949.44	2.00225		1411.45	1.31954	949.44	0.99086	887.227	1.09529		1749.28	3.28943	957.456	3.04038				1421.43	2.23127	949.44	2.01348							1755.42	2.15178	957.456	2.00058		1749.28	0.09419	957.456	-0.28621
	0.17096	-0.00101		2.1149	0.0022		1411.45	1.08556	962.345	0.80463		1755.42	2.24395	950.4	2.00238		1413.28	1.23315	950.4	0.99221	887.853	1.1309		1752.34	2.98648	958.432	3.03692				1423.52	2.51068	950.4	2.01312							1758.43	2.30204	958.432	2.00076		1752.34	-0.03978	958.432	-0.28587
	0.17169	-0.000641708		2.11741	0.00213		1413.28	1.08635	963.33	0.83682		1758.43	2.22716	951.36	2.00265		1415.45	1.19997	951.36	0.99327	888.442	1.12458		1755.42	3.04043	959.408	3.03228				1425.55	2.3321	951.36	2.01213							1761.3	2.29232	959.408	2.00095		1755.42	0.05425	959.408	-0.28632
	0.17242	-0.000246363		2.11992	0.00209		1415.45	1.07188	964.315	0.86891		1761.3	2.36283	952.32	2.00298		1417.46	1.2514	952.32	0.99392	889.156	1.08493		1758.43	3.28119	960.384	3.02709				1428	2.35633	952.32	2.01068							1764.41	2.20984	960.384	2.00112		1758.43	-0.01387	960.384	-0.2875
	0.17315	0.000126019		2.12243	0.0022		1417.46	1.08723	965.3	0.89688		1764.41	2.18022	953.28	2.00329		1419.54	1.33178	953.28	0.99406	889.781	1.11227		1761.3	3.50318	961.36	3.02196				1430.04	2.24203	953.28	2.00897							1767.37	2.29399	961.36	2.00125		1761.3	-0.14471	961.36	-0.28922
	0.17389	0.000438228		2.12495	0.00213		1419.54	1.10857	966.285	0.91669		1767.37	2.19063	954.24	2.00353		1421.43	1.29949	954.24	0.99361	890.371	1.11481		1764.41	3.46343	962.336	3.01729				1432.5	2.3168	954.24	2.00725							1770.09	2.26042	962.336	2.00132		1764.41	0.3258	962.336	-0.29122
	0.17462	0.000700451		2.12746	0.00216		1421.43	1.09895	967.27	0.92526		1770.09	2.33647	955.2	2.00368		1423.52	1.30103	955.2	0.99258	891.084	1.09036		1767.37	3.25844	963.312	3.01333				1434.49	2.30177	955.2	2.00572							1773.33	2.22265	963.312	2.00131		1767.37	-0.00398	963.312	-0.29325
	0.17536	0.00091735		2.12998	0.0021		1423.52	1.08367	968.255	0.9213		1773.33	2.37344	956.16	2.0037		1425.55	1.31891	956.16	0.99103	891.71	1.13303		1770.09	3.28334	964.288	3.01012				1437.28	2.16608	956.16	2.00455							1776.33	2.22828	964.288	2.00123		1770.09	-0.15576	964.288	-0.2951
	0.1761	0.00112		2.1325	0.00205		1425.55	1.12594	969.24	0.9057		1776.33	2.40548	957.12	2.00361		1428	1.29211	957.12	0.98914	892.299	1.14412		1773.33	3.32631	965.264	3.00761				1439.93	2.27256	957.12	2.00385							1779.41	2.14915	965.264	2.00109		1773.33	0.11649	965.264	-0.29665
	0.17684	0.00128		2.13502	0.00207		1428	1.0703	970.225	0.88133		1779.41	2.24922	958.08	2.00342		1430.04	1.20773	958.08	0.98711	893.012	1.12064		1776.33	3.30875	966.24	3.00571				1442.01	2.15335	958.08	2.00367							1782.35	2.27642	966.24	2.00092		1776.33	0.03501	966.24	-0.29783
	0.17758	0.00138		2.13754	0.0021		1430.04	1.11994	971.21	0.85236		1782.35	2.35454	959.04	2.00316		1432.5	1.29846	959.04	0.98514	893.638	1.18481		1779.41	2.9155	967.216	3.0043				1445.12	2.26674	959.04	2.00405							1785.45	2.24508	967.216	2.00073		1779.41	-0.11101	967.216	-0.29868
	0.17832	0.00143		2.14007	0.00207		1432.5	1.1288	972.195	0.82322		1785.45	2.26709	960	2.00287		1434.49	1.36821	960	0.98339	894.228	1.20492		1782.35	2.98474	968.192	3.0033				1447.44	2.34981	960	2.00495							1788.41	2.09794	968.192	2.00054		1782.35	-0.05398	968.192	-0.29924
	0.17906	0.00143		2.14259	0.00202		1434.49	1.12559	973.18	0.79772		1788.41	2.3133	960.96	2.00258		1437.28	1.25216	960.96	0.98197	894.941	1.16008		1785.45	3.22992	969.168	3.00263				1449.54	2.45519	960.96	2.00627							1791.37	2.27626	969.168	2.00038		1785.45	0.19171	969.168	-0.29958
	0.17981	0.0014		2.14512	0.00203		1437.28	1.12059	974.165	0.77836		1791.37	2.34704	961.92	2.00232		1439.93	1.26276	961.92	0.98087	895.567	1.19201		1788.41	3.36486	970.144	3.00222				1452.32	2.29642	961.92	2.00789							1794.13	2.18538	970.144	2.00026		1788.41	0.15893	970.144	-0.29979
	0.18056	0.00137		2.14765	0.002		1439.93	1.10445	975.15	0.76606		1794.13	2.08389	962.88	2.0021		1442.01	1.22291	962.88	0.98004	896.156	1.16201		1791.37	3.08777	971.12	3.00202				1455.03	2.06672	962.88	2.00958							1797.25	2.29923	971.12	2.00016		1791.37	0.04914	971.12	-0.29989
	0.18131	0.00136		2.15018	0.00204		1442.01	1.14253	976.135	0.76033		1797.25	2.23134	963.84	2.00195		1445.12	1.29045	963.84	0.97937	896.869	1.10287		1794.13	2.89438	972.096	3.00196				1458.1	2.25856	963.84	2.01115							1799.52	2.27168	972.096	2.0001		1794.13	0.02312	972.096	-0.29994
	0.18206	0.00141		2.15271	0.0021		1445.12	1.14785	977.12	0.75963		1799.52	2.22793	964.8	2.00185		1447.44	1.2638	964.8	0.97881	897.495	1.1158		1797.25	2.66288	973.072	3.00198				1461.24	2.09407	964.8	2.01232									973.072	2.00005		1797.25	-0.0896	973.072	-0.29996
	0.18281	0.00154		2.15524	0.00209		1447.44	1.14465	978.105	0.76188		--	--	965.76	2.00183		1449.54	1.29546	965.76	0.97829	898.085	1.10974				974.048	3.00204				1463.49	2.11162	965.76	2.01296									974.048	2.00003		1799.52	0.05979	974.048	-0.29995
	0.18356	0.00173		2.15778	0.00212		1449.54	1.1179	979.09	0.76498		--	--	966.72	2.00187		1452.32	1.26916	966.72	0.97776	898.798	1.08603				975.024	3.00215				1464.99	2.17471	966.72	2.01293									975.024	2.00001				975.024	-0.29991
	0.18432	0.00197		2.16031	0.00208		1452.32	1.11253	980.075	0.76725		--	--	967.68	2.00199		1455.03	1.17947	967.68	0.97724	899.424	1.10785				976	3.00232				1466.49	2.29975	967.68	2.01224									976	2.00001				976	-0.29982
	0.18507	0.00219		2.16285	0.00207		1455.03	1.11429	981.06	0.76769		--	--	968.64	2.00218		1458.1	1.23078	968.64	0.97677	900.013	1.10364				976.976	3.00263				1468	2.29527	968.64	2.01102									976.976	2				976.976	-0.29966
	0.18583	0.00241		2.16539	0.00211		1458.1	1.0883	982.045	0.76614		--	--	969.6	2.00246		1461.24	1.25329	969.6	0.97637	900.726	1.07784				977.952	3.00319				1469.51	2.66561	969.6	2.00946									977.952	2				977.952	-0.29938
	0.18659	0.00259		2.16793	0.00212		1461.24	1.09126	983.03	0.76307		--	--	970.56	2.00283		1463.49	1.21746	970.56	0.97607	901.352	1.09828				978.928	3.00413				1471.03	2.20785	970.56	2.00775									978.928	2				978.928	-0.29894
	0.18735	0.00271		2.17047	0.00205		1463.49	1.11776	984.015	0.75941		--	--	971.52	2.00329		1464.99	1.30157	971.52	0.97587	901.942	1.1044				979.904	3.00557				1472.98	2.4183	971.52	2.00611									979.904	2				979.904	-0.29829
	0.18811	0.00278		2.17301	0.00207		1464.99	1.12221	985	0.75614		--	--	972.48	2.00383		1466.49	1.25801	972.48	0.97579	902.655	1.08654				980.88	3.00761				1474.72	2.4631	972.48	2.00466									980.88	2				980.88	-0.29737
	0.18888	0.00276		2.17556	0.00208		1466.49	1.08043	985.985	0.754		--	--	973.44	2.00438		1468	1.23636	973.44	0.97582	903.281	1.117				981.856	3.01024				1476.46	2.26482	973.44	2.0035									981.856	2				981.856	-0.29618
	0.18964	0.00267		2.17811	0.00198		1468	1.11243	986.97	0.75328		--	--	974.4	2.00489		1469.51	1.26976	974.4	0.97595	903.87	1.11038				982.832	3.01333				1478.43	2.28488	974.4	2.00265									982.832	2				982.832	-0.29474
	0.19041	0.00249		2.18065	0.00213		1469.51	1.10707	987.955	0.75386		--	--	975.36	2.00529		1471.03	1.29854	975.36	0.97617	904.583	1.07025				983.808	3.01664				1480.07	2.08313	975.36	2.0021									983.808	2				983.808	-0.29314
	0.19118	0.00225		2.1832	0.00219		1471.03	1.12319	988.94	0.75534		--	--	976.32	2.00551		1472.98	1.24998	976.32	0.97647	905.209	1.07569				984.784	3.0198				1481.5	2.3733	976.32	2.00185									984.784	2				984.784	-0.29152
	0.19195	0.00201		2.18575	0.00224		1472.98	1.09467	989.925	0.75728		--	--	977.28	2.00551		1474.72	1.29355	977.28	0.97686	905.799	1.06106				985.76	3.02241				1483.04	2.35485	977.28	2.00189									985.76	2				985.76	-0.29008
	0.19272	0.00179		2.18831	0.00218		1474.72	1.10851	990.91	0.75943		--	--	978.24	2.00528		1476.46	1.33519	978.24	0.97737	906.512	1.03676				986.736	3.02412				1484.58	2.12376	978.24	2.0023									986.736	2				986.736	-0.28901
	0.1935	0.00163		2.19086	0.00209		1476.46	1.12754	991.895	0.76188		--	--	979.2	2.00484		1478.43	1.2275	979.2	0.97806	907.138	1.04389				987.712	3.02475				1486.57	2.27955	979.2	2.00321									987.712	2				987.712	-0.28846
	0.19427	0.00154		2.19341	0.00207		1478.43	1.10449	992.88	0.76495		--	--	980.16	2.00426		1480.07	1.29893	980.16	0.97906	907.727	1.03888				988.688	3.02437				1488.56	2.38939	980.16	2.00489									988.688	2				988.688	-0.28852
	0.19505	0.00154		2.19597	0.00209		1480.07	1.11832	993.865	0.76903		--	--	981.12	2.0036		1481.5	1.28105	981.12	0.98054	908.44	1.02446				989.664	3.02341				1490.56	2.29079	981.12	2.00769									989.664	2				989.664	-0.28919
	0.19583	0.00163		2.19853	0.0021		1481.5	1.1616	994.85	0.77428		--	--	982.08	2.00293		1483.04	1.24679	982.08	0.98273	909.066	1.03542				990.64	3.02267				1492.56	2.45797	982.08	2.01207									990.64	2				990.64	-0.29035
	0.19661	0.00178		2.20109	0.00214		1483.04	1.16823	995.835	0.78045		--	--	983.04	2.00232		1484.58	1.23069	983.04	0.98588	909.656	1.04067				991.616	3.02336				1494.57	2.25169	983.04	2.01848									991.616	2				991.616	-0.29184
	0.19739	0.00192		2.20365	0.00216		1484.58	1.15367	996.82	0.78674		--	--	984	2.00179		1486.57	1.27391	984	0.99022	910.369	1.03402				992.592	3.02707				1497.03	2.25531	984	2.02726									992.592	2				992.592	-0.29347
	0.19817	0.00202		2.20621	0.00212		1486.57	1.17931	997.805	0.79198		--	--	984.96	2.00135		1488.56	1.28927	984.96	0.99595	910.995	1.06077				993.568	3.03572				1499.06	2.32034	984.96	2.03857									993.568	2				993.568	-0.29505
	0.19895	0.00204		2.20878	0.00214		1488.56	1.18006	998.79	0.79484		--	--	985.92	2.00101		1490.56	1.30082	985.92	1.00315	911.584	1.06744				994.544	3.05146				1501.76	2.45896	985.92	2.05212									994.544	2				994.544	-0.29644
	0.19974	0.00199		2.21134	0.00214		1490.56	1.21231	999.775	0.79429		--	--	986.88	2.00075		1492.56	1.37403	986.88	1.01169	912.297	1.05044				995.52	3.07633				1504.02	2.44029	986.88	2.06711									995.52	2				995.52	-0.29758
	0.20053	0.0019		2.21391	0.00221		1492.56	1.18508	1000.76	0.78983		--	--	987.84	2.00055		1494.57	1.3285	987.84	1.02126	912.923	1.07723				996.496	3.11182				1506.29	2.36046	987.84	2.08229									996.496	2				996.496	-0.29844
	0.20132	0.00176		2.21648	0.00217		1494.57	1.17033	1001.75	0.78168		--	--	988.8	2.00042		1497.03	1.35664	988.8	1.03132	913.513	1.08199				997.472	3.15828				1508.56	2.34102	988.8	2.09598									997.472	2				997.472	-0.29905
	0.20211	0.00158		2.21905	0.00209		1497.03	1.11404	1002.73	0.7707		--	--	989.76	2.00032		1499.06	1.33122	989.76	1.04114	914.226	1.0603				998.448	3.2143				1510.84	2.28077	989.76	2.10652									998.448	2				998.448	-0.29945
	0.2029	0.00136		2.22162	0.00205		1499.06	1.08612	1003.72	0.75818		--	--	990.72	2.00026		1501.76	1.35712	990.72	1.04993	914.852	1.08162				999.424	3.2763				1513.82	2.2264	990.72	2.11242									999.424	2				999.424	-0.2997
	0.20369	0.00111		2.22419	0.00213		1501.76	1.09231	1004.7	0.74547		--	--	991.68	2.00024		1504.02	1.35948	991.68	1.05683	915.441	1.07486				1000.4	3.33861				1516.81	2.22228	991.68	2.11279									1000.4	2				1000.4	-0.29984
	0.20449	0.000836463		2.22677	0.00215		1504.02	1.08422	1005.68	0.73376		--	--	992.64	2.00025		1506.29	1.34058	992.64	1.06118	916.154	1.04979				1001.38	3.39414				1519.81	2.12908	992.64	2.1076									1001.38	2				1001.38	-0.29992
	0.20528	0.000595222		2.22934	0.00221		1506.29	1.13922	1006.67	0.72382		--	--	993.6	2.00032		1508.56	1.41909	993.6	1.06259	916.78	1.06078				1002.35	3.43561				1522.82	2.3132	993.6	2.09761									1002.35	2				1002.35	-0.29996
	0.20608	0.000393359		2.23192	0.0022		1508.56	1.12876	1007.65	0.716		--	--	994.56	2.00045		1510.84	1.31837	994.56	1.06099	917.369	1.05588				1003.33	3.4571				1524.91	2.38344	994.56	2.08419									1003.33	2				1003.33	-0.29998
	0.20688	0.000257896		2.2345	0.00215		1510.84	1.07684	1008.64	0.71025		--	--	995.52	2.00069		1513.82	1.34518	995.52	1.05664	918.083	1.04041				1004.3	3.45537				1527.01	2.36437	995.52	2.06906									1004.3	2				1004.3	-0.29999
	0.20768	0.000182017		2.23708	0.00224		1513.82	1.10811	1009.62	0.70629		--	--	996.48	2.00108		1516.81	1.29557	996.48	1.05015	918.709	1.05022				1005.28	3.43071				1529.11	2.39157	996.48	2.0539									1005.28	2				1005.28	-0.3
	0.20849	0.000164689		2.23966	0.0023		1516.81	1.11094	1010.61	0.70372		--	--	997.44	2.00165		1519.81	1.28503	997.44	1.04219	919.298	1.05402				1006.26	3.38679				1531.53	2.37189	997.44	2.04006									1006.26	2				1006.26	-0.3
	0.20929	0.000219037		2.24225	0.00225		1519.81	1.10354	1011.6	0.70215		--	--	998.4	2.00244		1522.82	1.27275	998.4	1.03353	920.011	1.04964				1007.23	3.32985				1533.57	2.45819	998.4	2.02837									1007.23	2				1007.23	-0.3
	0.2101	0.000326935		2.24483	0.00215		1522.82	1.12049	1012.58	0.70122		--	--	999.36	2.00348		1524.91	1.33838	999.36	1.02481	920.637	1.07561				1008.21	3.2672				1536	2.24451	999.36	2.01921									1008.21	2				1008.21	-0.3
	0.2109	0.000456197		2.24742	0.00213		1524.91	1.13107	1013.57	0.7007		--	--	1000.32	2.00474		1527.01	1.27098	1000.32	1.01651	921.226	1.0813				1009.18	3.2058				1538.05	2.15069	1000.32	2.01249									1009.18	2				1009.18	-0.3
	0.21171	0.000574298		2.25	0.00221		1527.01	1.12389	1014.55	0.7004		--	--	1001.28	2.00617		1529.11	1.28892	1001.28	1.00891	921.94	1.05923				1010.16	3.15107				1540.5	2.2233	1001.28	2.00788									1010.16	2				1010.16	-0.3
	0.21252	0.000642377		2.25259	0.00227		1529.11	1.12028	1015.53	0.70024		--	--	1002.24	2.00765		1531.53	1.27045	1002.24	1.00214	922.566	1.06399				1011.14	3.10637				1542.56	2.19841	1002.24	2.00489									1011.14	2				1011.14	-0.3
	0.21334	0.000692202		2.25519	0.00227		1531.53	1.08637	1016.52	0.70015		--	--	1003.2	2.00904		1533.57	1.35351	1003.2	0.99629	923.155	1.04992				1012.11	3.07308				1544.59	2.44543	1003.2	2.0031									1012.11	2				1012.11	-0.3
	0.21415	0.000703345		2.25778	0.00228		1533.57	1.09303	1017.5	0.70011		--	--	1004.16	2.01017		1536	1.27213	1004.16	0.99133	923.868	1.03198				1013.09	3.05105				1546.86	2.26724	1004.16	2.00207									1013.09	2				1013.09	-0.3
	0.21497	0.000697414		2.26037	0.00229		1536	1.09593	1018.49	0.7001		--	--	1005.12	2.01089		1538.05	1.17279	1005.12	0.98723	924.494	1.04066				1014.06	3.03926				1549.02	2.3641	1005.12	2.0015									1014.06	2				1014.06	-0.3
	0.21578	0.000625227		2.26297	0.00222		1538.05	1.10716	1019.48	0.70013		--	--	1006.08	2.01111		1540.5	1.21541	1006.08	0.98395	925.083	1.04461				1015.04	3.03636				1551.1	2.53051	1006.08	2.00121									1015.04	2				1015.04	-0.3
	0.2166	0.00051191		2.26556	0.00221		1540.5	1.08156	1020.46	0.70022		--	--	1007.04	2.0108		1542.56	1.25383	1007.04	0.98141	925.797	1.0335				1016.02	3.04106				1554.47	2.35417	1007.04	2.00105									1016.02	2				1016.02	-0.3
	0.21742	0.000374592		2.26816	0.00224		1542.56	1.1014	1021.45	0.70041		--	--	1008	2.01001		1544.59	1.31736	1008	0.97953	926.423	1.04316				1016.99	3.05217				1557.23	2.26209	1008	2.00096									1016.99	2				1016.99	-0.3
	0.21824	0.000222188		2.27076	0.00219		1544.59	1.10319	1022.43	0.70078		--	--	1008.96	2.00886		1546.86	1.24604	1008.96	0.97819	927.012	1.03895				1017.97	3.0685				1560.39	2.42928	1008.96	2.0009									1017.97	2				1017.97	-0.3
	0.21907	0.000106851		2.27336	0.00219		1546.86	1.10174	1023.41	0.70147		--	--	1009.92	2.00751		1549.02	1.22625	1009.92	0.97727	927.725	1.02426				1018.94	3.08867				1563.32	2.23655	1009.92	2.00088									1018.94	2				1018.94	-0.3
	0.21989	5.25649e-05		2.27597	0.00217		1549.02	1.11509	1024.4	0.70275		--	--	1010.88	2.00609		1551.1	1.25872	1010.88	0.97668	928.351	1.03437				1019.92	3.11093				1566.26	2.18031	1010.88	2.00091									1019.92	2				1019.92	-0.3
	0.22072	5.89986e-05		2.27857	0.00216		1551.1	1.09895	1025.38	0.70507		--	--	1011.84	2.00477		1554.47	1.28598	1011.84	0.97633	928.94	1.0313				1020.9	3.13313				1568.47	2.36788	1011.84	2.00103									1020.9	2				1020.9	-0.3
	0.22154	0.000129408		2.28118	0.00211		1554.47	1.09775	1026.37	0.70911		--	--	1012.8	2.00362		1557.23	1.21035	1012.8	0.97614	929.654	1.01399				1021.87	3.15291				1570.82	2.17584	1012.8	2.00129									1021.87	2				1021.87	-0.3
	0.22237	0.000265718		2.28378	0.00208		1557.23	1.09937	1027.36	0.71591		--	--	1013.76	2.00269		1560.39	1.29861	1013.76	0.97608	930.28	1.01779				1022.85	3.16796				1573.91	2.33916	1013.76	2.00175									1022.85	2				1022.85	-0.3
	0.2232	0.000432422		2.28639	0.00217		1560.39	1.12248	1028.34	0.72682		--	--	1014.72	2.00198		1563.32	1.25466	1014.72	0.97612	930.869	1.0129				1023.82	3.17649				1576.83	2.03466	1014.72	2.00248									1023.82	2				1023.82	-0.3
	0.22404	0.00060009		2.289	0.00217		1563.32	1.10162	1029.33	0.74349		--	--	1015.68	2.00147		1566.26	1.30317	1015.68	0.97624	931.582	1.00491				1024.8	3.17748				1579.55	2.31506	1015.68	2.00354									1024.8	2				1024.8	-0.3
	0.22487	0.000751397		2.29161	0.00217		1566.26	1.09267	1030.31	0.76765		--	--	1016.64	2.00112		1568.47	1.30801	1016.64	0.97643	932.208	1.02147				1025.78	3.17094				1582.05	2.18528	1016.64	2.00501									1025.78	2				1025.78	-0.3
	0.22571	0.000865377		2.29423	0.00212		1568.47	1.08233	1031.3	0.80069		--	--	1017.6	2.00089		1570.82	1.23262	1017.6	0.97666	932.797	1.03243				1026.75	3.15786				1583.64	2.19267	1017.6	2.00694									1026.75	2				1026.75	-0.3
	0.22654	0.000900849		2.29684	0.00214		1570.82	1.10323	1032.28	0.84315		--	--	1018.56	2.00073		1573.91	1.27058	1018.56	0.97691	933.511	1.02516				1027.73	3.13995				1585.14	2.35804	1018.56	2.00929									1027.73	2				1027.73	-0.3
	0.22738	0.000875537		2.29946	0.00208		1573.91	1.10114	1033.27	0.89417		--	--	1019.52	2.00064		1576.83	1.26522	1019.52	0.97717	934.137	1.04686				1028.7	3.11928				1586.65	2.33008	1019.52	2.01203									1028.7	2				1028.7	-0.3
	0.22822	0.000807421		2.30208	0.00208		1576.83	1.1179	1034.25	0.95106		--	--	1020.48	2.00058		1579.55	1.2575	1020.48	0.97738	934.726	1.05147				1029.68	3.0979				1588.59	2.31512	1020.48	2.01495									1029.68	2				1029.68	-0.3
	0.22906	0.000691744		2.3047	0.00205		1579.55	1.11364	1035.23	1.00926		--	--	1021.44	2.00055		1582.05	1.35561	1021.44	0.97754	935.439	1.0377				1030.66	3.0775				1590.53	2.35032	1021.44	2.01787									1030.66	2				1030.66	-0.3
	0.22991	0.00055671		2.30732	0.00208		1582.05	1.09725	1036.22	1.06277		--	--	1022.4	2.00056		1583.64	1.22094	1022.4	0.97765	936.065	1.06297				1031.63	3.05926				1592.6	2.41346	1022.4	2.02046									1031.63	2				1031.63	-0.3
	0.23075	0.000388054		2.30994	0.00197		1583.64	1.09126	1037.2	1.10511		--	--	1023.36	2.00061		1585.14	1.27082	1023.36	0.97772	936.654	1.06463				1032.61	3.04383				1594.88	2.36846	1023.36	2.02245									1032.61	2				1032.61	-0.3
	0.2316	0.000243161		2.31256	0.00203		1585.14	1.12129	1038.19	1.13058		--	--	1024.32	2.00075		1586.65	1.31572	1024.32	0.97777	937.368	1.04426				1033.58	3.03138				1597.05	2.28844	1024.32	2.02356									1033.58	2				1033.58	-0.3
	0.23245	0.000109041		2.31519	0.00208		1586.65	1.09249	1039.17	1.13554		--	--	1025.28	2.00102		1588.59	1.33209	1025.28	0.97789	937.994	1.06258				1034.56	3.02176				1598.58	2.28766	1025.28	2.02364									1034.56	2				1034.56	-0.3
	0.2333	4.05931e-05		2.31781	0.00206		1588.59	1.11237	1040.16	1.1192		--	--	1026.24	2.00149		1590.53	1.312	1026.24	0.97816	938.583	1.05803				1035.54	3.01461				1600.12	2.30074	1026.24	2.02268									1035.54	2				1035.54	-0.3
	0.23415	1.65897e-05		2.32044	0.00208		1590.53	1.11431	1041.14	1.08391		--	--	1027.2	2.00221		1592.6	1.33445	1027.2	0.97874	939.296	1.03566				1036.51	3.00949				1602.09	2.26687	1027.2	2.02079									1036.51	2.00001				1036.51	-0.3
	0.235	4.39759e-05		2.32307	0.00207		1592.6	1.15374	1042.13	1.03451		--	--	1028.16	2.00326		1594.88	1.34662	1028.16	0.97976	939.922	1.04494				1037.49	3.00596				1603.84	2.44576	1028.16	2.01822									1037.49	2.00001				1037.49	-0.3
	0.23585	0.000142486		2.3257	0.00197		1594.88	1.13525	1043.12	0.9773		--	--	1029.12	2.00469		1597.05	1.33192	1029.12	0.98139	940.511	1.04556				1038.46	3.00361				1605.61	2.36904	1029.12	2.01526									1038.46	2.00003				1038.46	-0.3
	0.23671	0.000263245		2.32834	0.00195		1597.05	1.13067	1044.1	0.91869		--	--	1030.08	2.00651		1598.58	1.26889	1030.08	0.98381	941.225	1.03957				1039.44	3.0021				1607.59	2.23334	1030.08	2.01224									1039.44	2.00007				1039.44	-0.3
	0.23757	0.00041235		2.33097	0.00203		1598.58	1.15188	1045.09	0.86409		--	--	1031.04	2.00866		1600.12	1.36216	1031.04	0.9871	941.851	1.06627				1040.42	3.00118				1609.57	2.22708	1031.04	2.00942									1040.42	2.00014				1040.42	-0.3
	0.23842	0.000554305		2.33361	0.00191		1600.12	1.15904	1046.07	0.81713		--	--	1032	2.01104		1602.09	1.35036	1032	0.99126	942.44	1.07664				1041.39	3.00063				1611.34	2.20912	1032	2.00697									1041.39	2.00027				1041.39	-0.3
	0.23929	0.000669546		2.33624	0.00193		1602.09	1.15818	1047.06	0.77956		--	--	1032.96	2.01348		1603.84	1.38813	1032.96	0.99618	943.153	1.06138				1042.37	3.00033				1613.12	2.41256	1032.96	2.00499									1042.37	2.0005				1042.37	-0.3
	0.24015	0.000754311		2.33888	0.00193		1603.84	1.16448	1048.04	0.75143		--	--	1033.92	2.01576		1605.61	1.30612	1033.92	1.00151	943.779	1.08246				1043.34	3.00016				1615.56	2.25968	1033.92	2.00347									1043.34	2.00088				1043.34	-0.3
	0.24101	0.000786037		2.34152	0.00193		1605.61	1.1492	1049.03	0.73166		--	--	1034.88	2.01767		1607.59	1.29109	1034.88	1.00683	944.368	1.08068				1044.32	3.00008				1617.34	2.46134	1034.88	2.00239									1044.32	2.00149				1044.32	-0.3
	0.24188	0.00078093		2.34416	0.0019		1607.59	1.10335	1050.01	0.71859		--	--	1035.84	2.01907		1609.57	1.32295	1035.84	1.01158	945.082	1.05966				1045.3	3.00003				1619.13	2.44425	1035.84	2.00166									1045.3	2.00239				1045.3	-0.3
	0.24274	0.000748097		2.34681	0.00195		1609.57	1.14438	1050.99	0.71047		--	--	1036.8	2.01989		1611.34	1.31148	1036.8	1.01518	945.707	1.08233				1046.27	3.00001				1621.02	2.32626	1036.8	2.00118									1046.27	2.00366				1046.27	-0.3
	0.24361	0.000672976		2.34945	0.0019		1611.34	1.06864	1051.98	0.70572		--	--	1037.76	2.02019		1613.12	1.29144	1037.76	1.01719	946.297	1.08484				1047.25	3.00001				1622.6	2.30694	1037.76	2.00088									1047.25	2.00534				1047.25	-0.3
	0.24448	0.000569251		2.3521	0.00189		1613.12	1.10421	1052.96	0.70313		--	--	1038.72	2.02014		1615.56	1.28346	1038.72	1.01735	947.01	1.06171				1048.22	3				1624.05	2.42353	1038.72	2.00069									1048.22	2.00744				1048.22	-0.3
	0.24535	0.000459921		2.35474	0.00189		1615.56	1.10206	1053.95	0.70182		--	--	1039.68	2.01997		1617.34	1.16795	1039.68	1.01566	947.636	1.08258				1049.2	3				1626.07	2.24776	1039.68	2.00059									1049.2	2.00988				1049.2	-0.3
	0.24622	0.000346689		2.35739	0.00189		1617.34	1.0949	1054.93	0.70123		--	--	1040.64	2.01989		1619.13	1.23548	1040.64	1.01237	948.225	1.08222				1050.18	3				1628.1	2.37507	1040.64	2.00053									1050.18	2.01251				1050.18	-0.3
	0.2471	0.000240791		2.36004	0.00197		1619.13	1.09442	1055.92	0.70101		--	--	1041.6	2.02009		1621.02	1.21985	1041.6	1.00794	948.939	1.06102				1051.15	3				1630.8	2.29719	1041.6	2.00051									1051.15	2.01511				1051.15	-0.3
	0.24797	0.000200243		2.3627	0.00196		1621.02	1.09194	1056.9	0.70095		--	--	1042.56	2.02059		1622.6	1.24062	1042.56	1.00288	949.564	1.08982				1052.13	3				1633.07	2.52629	1042.56	2.00053									1052.13	2.0174				1052.13	-0.3
	0.24885	0.000212091		2.36535	0.00191		1622.6	1.11524	1057.89	0.70095		--	--	1043.52	2.02131		1624.05	1.33202	1043.52	0.99774	950.154	1.09272				1053.1	3				1635.34	2.16671	1043.52	2.00057									1053.1	2.0191				1053.1	-0.3
	0.24973	0.000277685		2.368	0.00196		1624.05	1.1123	1058.88	0.70096		--	--	1044.48	2.02205		1626.07	1.21052	1044.48	0.99293	950.867	1.06601				1054.08	3				1638.07	2.44538	1044.48	2.00064									1054.08	2.02				1054.08	-0.3
	0.25061	0.000382482		2.37066	0.00195		1626.07	1.08604	1059.86	0.70093		--	--	1045.44	2.02254		1628.1	1.25753	1045.44	0.98875	951.493	1.09548				1055.06	3				1640.13	2.31307	1045.44	2.00075									1055.06	2.01996				1055.06	-0.3
	0.25149	0.000526053		2.37332	0.002		1628.1	1.11022	1060.85	0.70088		--	--	1046.4	2.02254		1630.8	1.26574	1046.4	0.98533	952.082	1.09893				1056.03	3				1642.87	2.29393	1046.4	2.00088									1056.03	2.019				1056.03	-0.3
	0.25238	0.00066436		2.37598	0.00185		1630.8	1.09696	1061.83	0.70079		--	--	1047.36	2.02189		1633.07	1.20791	1047.36	0.98266	952.796	1.07129				1057.01	3				1645.85	2.20034	1047.36	2.00105									1057.01	2.01725				1057.01	-0.3
	0.25326	0.000787879		2.37864	0.00188		1633.07	1.09968	1062.82	0.70069		--	--	1048.32	2.02056		1635.34	1.25483	1048.32	0.98067	953.421	1.09414				1057.98	3.00001				1648.83	2.06696	1048.32	2.00126									1057.98	2.01493				1057.98	-0.3
	0.25415	0.00088694		2.3813	0.00186		1635.34	1.10829	1063.8	0.70058		--	--	1049.28	2.01864		1638.07	1.2822	1049.28	0.97923	954.011	1.08761				1058.96	3.00002				1651.83	2.43697	1049.28	2.00149									1058.96	2.01232				1058.96	-0.3
	0.25503	0.000942426		2.38396	0.00192		1638.07	1.09434	1064.79	0.70049		--	--	1050.24	2.01634		1640.13	1.2783	1050.24	0.97822	954.724	1.06095				1059.94	3.00003				1654.84	2.23853	1050.24	2.00178									1059.94	2.00969				1059.94	-0.3
	0.25592	0.000938835		2.38663	0.00197		1640.13	1.09209	1065.77	0.70042		--	--	1051.2	2.01395		1642.87	1.2046	1051.2	0.9775	955.35	1.09725				1060.91	3.00007				1657.04	2.24391	1051.2	2.00212									1060.91	2.00727				1060.91	-0.3
	0.25682	0.00090098		2.3893	0.00203		1642.87	1.07406	1066.76	0.70041		--	--	1052.16	2.01176		1645.85	1.16632	1052.16	0.977	955.939	1.10721				1061.89	3.00014				1658.55	2.27487	1052.16	2.00254									1061.89	2.0052				1061.89	-0.3
	0.25771	0.000842699		2.39197	0.00203		1645.85	1.06499	1067.74	0.70047		--	--	1053.12	2.01003		1648.83	1.21899	1053.12	0.97665	956.653	1.07999				1062.86	3.00026				1660.89	2.39104	1053.12	2.00307									1062.86	2.00355				1062.86	-0.3
	0.2586	0.000775154		2.39464	0.00197		1648.83	1.09567	1068.72	0.70066		--	--	1054.08	2.00891		1651.83	1.24563	1054.08	0.97642	957.278	1.11387				1063.84	3.00046				1662.96	2.18459	1054.08	2.00376									1063.84	2.00231				1063.84	-0.3
	0.2595	0.000701011		2.39731	0.00187		1651.83	1.10085	1069.71	0.70102		--	--	1055.04	2.00851		1654.84	1.27136	1055.04	0.97626	957.868	1.11122				1064.82	3.00079				1665.32	2.21491	1055.04	2.00467									1064.82	2.00143				1064.82	-0.3
	0.2604	0.000642207		2.39998	0.00189		1654.84	1.09433	1070.69	0.70163		--	--	1056	2.00877		1657.04	1.22002	1056	0.97617	958.581	1.07575				1065.79	3.00129				1667.54	2.37998	1056	2.00588									1065.79	2.00085				1065.79	-0.3
	0.2613	0.000583585		2.40265	0.00191		1657.04	1.09784	1071.68	0.70259		--	--	1056.96	2.00961		1658.55	1.32511	1056.96	0.97613	959.207	1.09595				1066.77	3.00202				1669.54	2.39575	1056.96	2.00743									1066.77	2.00048				1066.77	-0.3
	0.2622	0.000580013		2.40533	0.00193		1658.55	1.10659	1072.66	0.70402		--	--	1057.92	2.0108		1660.89	1.30624	1057.92	0.97614	959.796	1.08637				1067.74	3.00302				1671.68	2.14804	1057.92	2.00935									1067.74	2.00026				1067.74	-0.3
	0.2631	0.000623773		2.40801	0.00196		1660.89	1.08773	1073.65	0.70609		--	--	1058.88	2.01212		1662.96	1.29896	1058.88	0.97616	960.51	1.05962				1068.72	3.00431				1674.02	2.16644	1058.88	2.01162									1068.72	2.00013				1068.72	-0.3
	0.264	0.00073237		2.41069	0.00211		1662.96	1.11967	1074.63	0.70901		--	--	1059.84	2.01331		1665.32	1.24253	1059.84	0.9762	961.135	1.08031				1069.7	3.00588				1676.17	2.40013	1059.84	2.01417									1069.7	2.00006				1069.7	-0.3
	0.26491	0.000879218		2.41337	0.00199		1665.32	1.09942	1075.62	0.71309		--	--	1060.8	2.01416		1667.54	1.2288	1060.8	0.97625	961.725	1.08358				1070.67	3.00767				1678.04	2.28139	1060.8	2.01681									1070.67	2.00003				1070.67	-0.3
	0.26581	0.00105		2.41605	0.00191		1667.54	1.14274	1076.61	0.71878		--	--	1061.76	2.01449		1669.54	1.34021	1061.76	0.97629	962.438	1.06349				1071.65	3.00956				1680.8	2.29641	1061.76	2.01933									1071.65	2.00001				1071.65	-0.3
	0.26672	0.00123		2.41873	0.00188		1669.54	1.11447	1077.59	0.7268		--	--	1062.72	2.01422		1671.68	1.23155	1062.72	0.97629	963.064	1.07923				1072.62	3.01139				1683.04	2.2583	1062.72	2.02147									1072.62	2.00001				1072.62	-0.3
	0.26763	0.00139		2.42142	0.00187		1671.68	1.10307	1078.58	0.73815		--	--	1063.68	2.01337		1674.02	1.25248	1063.68	0.97627	963.653	1.0708				1073.6	3.01298				1685.12	2.32151	1063.68	2.02299									1073.6	2				1073.6	-0.29999
	0.26854	0.00153		2.4241	0.00189		1674.02	1.13005	1079.56	0.75425		--	--	1064.64	2.01205		1676.17	1.33004	1064.64	0.97622	964.367	1.05118				1074.58	3.01415				1687.82	2.31845	1064.64	2.02369									1074.58	2				1074.58	-0.29997
	0.26946	0.00162		2.42679	0.00175		1676.17	1.08128	1080.55	0.7768		--	--	1065.6	2.0104		1678.04	1.1891	1065.6	0.97614	964.992	1.0697				1075.55	3.01478				1690.11	2.48242	1065.6	2.02349									1075.55	2.00001				1075.55	-0.29994
	0.27037	0.00166		2.42948	0.00176		1678.04	1.10264	1081.53	0.80767		--	--	1066.56	2.00861		1680.8	1.29032	1066.56	0.97607	965.582	1.07947				1076.53	3.01483				1692.4	2.29107	1066.56	2.02242									1076.53	2.00001				1076.53	-0.29988
	0.27129	0.00168		2.43217	0.00183		1680.8	1.08718	1082.52	0.84846		--	--	1067.52	2.00683		1683.04	1.30088	1067.52	0.976	966.295	1.07045				1077.5	3.01433				1695.27	2.39458	1067.52	2.02063									1077.5	2.00002				1077.5	-0.29975
	0.2722	0.00166		2.43486	0.0019		1683.04	1.10169	1083.5	0.89996		--	--	1068.48	2.00521		1685.12	1.31961	1068.48	0.97599	966.921	1.09392				1078.48	3.01342				1697.57	2.41043	1068.48	2.01832									1078.48	2.00003				1078.48	-0.29952
	0.27312	0.00162		2.43756	0.00183		1685.12	1.12493	1084.48	0.96159		--	--	1069.44	2.00383		1687.82	1.26106	1069.44	0.97606	967.51	1.0903				1079.46	3.01229				1699.88	2.23497	1069.44	2.0158									1079.46	2.00005				1079.46	-0.2991
	0.27404	0.00157		2.44025	0.00177		1687.82	1.08584	1085.47	1.03087		--	--	1070.4	2.00273		1690.11	1.21688	1070.4	0.97629	968.224	1.06542				1080.43	3.01113				1702.78	2.2726	1070.4	2.01331									1080.43	2.00007				1080.43	-0.2984
	0.27497	0.00152		2.44295	0.00189		1690.11	1.07082	1086.45	1.10328		--	--	1071.36	2.00189		1692.4	1.2673	1071.36	0.97673	968.849	1.07829				1081.41	3.01013				1705.44	2.11174	1071.36	2.01108									1081.41	2.0001				1081.41	-0.29728
	0.27589	0.00147		2.44565	0.00189		1692.4	1.0677	1087.44	1.17255		--	--	1072.32	2.00129		1695.27	1.27787	1072.32	0.97745	969.439	1.07407				1082.38	3.00939				1707.68	2.41928	1072.32	2.00932									1082.38	2.00014				1082.38	-0.29557
	0.27682	0.00145		2.44834	0.00192		1695.27	1.07999	1088.42	1.23148		--	--	1073.28	2.00088		1697.57	1.27625	1073.28	0.97853	970.152	1.04831				1083.36	3.00896				1710.72	2.11619	1073.28	2.00817									1083.36	2.00018				1083.36	-0.2931
	0.27774	0.00147		2.45105	0.00195		1697.57	1.07547	1089.41	1.27317		--	--	1074.24	2.00061		1699.88	1.2984	1074.24	0.98002	970.778	1.05395				1084.34	3.00879				1713.29	2.38515	1074.24	2.00774									1084.34	2.00022				1084.34	-0.28973
	0.27867	0.00153		2.45375	0.00193		1699.88	1.06244	1090.39	1.29236		--	--	1075.2	2.00043		1702.78	1.26461	1075.2	0.98194	971.367	1.04075				1085.31	3.00878				1716.23	2.22517	1075.2	2.00817									1085.31	2.00027				1085.31	-0.28536
	0.2796	0.00163		2.45645	0.00203		1702.78	1.11111	1091.38	1.28649		--	--	1076.16	2.00033		1705.44	1.27429	1076.16	0.98423	972.081	1.02038				1086.29	3.00879				1719.4	2.13094	1076.16	2.00955									1086.29	2.00031				1086.29	-0.28005
	0.28053	0.00175		2.45916	0.00191		1705.44	1.06522	1092.37	1.2563		--	--	1077.12	2.00027		1707.68	1.19139	1077.12	0.98679	972.706	1.02449				1087.26	3.00869				1722.44	2.11855	1077.12	2.01198									1087.26	2.00033				1087.26	-0.27398
	0.28147	0.00188		2.46187	0.00196		1707.68	1.10984	1093.35	1.20557		--	--	1078.08	2.00023		1710.72	1.20301	1078.08	0.98946	973.296	1.02409				1088.24	3.00839				1725.42	2.23548	1078.08	2.01556									1088.24	2.00035				1088.24	-0.26755
	0.2824	0.00201		2.46457	0.00212		1710.72	1.10667	1094.34	1.14039		--	--	1079.04	2.00021		1713.29	1.24776	1079.04	0.99201	974.009	1.01714				1089.22	3.00786				1728.4	2.1866	1079.04	2.02025									1089.22	2.00035				1089.22	-0.26127
	0.28334	0.00212		2.46728	0.00205		1713.29	1.0819	1095.32	1.06786		--	--	1080	2.0002		1716.23	1.24209	1080	0.99415	974.635	1.0289				1090.19	3.00708				1731.4	2.12454	1080	2.02595									1090.19	2.00034				1090.19	-0.25579
	0.28427	0.0022		2.47	0.00202		1716.23	1.05945	1096.31	0.99487		--	--	1080.96	2.00019		1719.4	1.24962	1080.96	0.99567	975.224	1.02779				1091.17	3.00614				1733.65	2.28549	1080.96	2.03234									1091.17	2.00031				1091.17	-0.25172
	0.28521	0.00221		2.47271	0.00204		1719.4	1.09427	1097.29	0.92703		--	--	1081.92	2.00019		1722.44	1.27276	1081.92	0.9964	975.938	1.01478				1092.14	3.0051				1735.15	2.07413	1081.92	2.03894									1092.14	2.00027				1092.14	-0.24956
	0.28615	0.00218		2.47542	0.00221		1722.44	1.07356	1098.28	0.86809		--	--	1082.88	2.00019		1725.42	1.23093	1082.88	0.99625	976.563	1.02841				1093.12	3.00406				1736.66	2.32632	1082.88	2.04518									1093.12	2.00023				1093.12	-0.24959
	0.2871	0.0021		2.47814	0.00235		1725.42	1.08495	1099.26	0.81985		--	--	1083.84	2.00019		1728.4	1.2661	1083.84	0.99526	977.153	1.03499				1094.1	3.00309				1738.17	2.36836	1083.84	2.0504									1094.1	2.00018				1094.1	-0.2518
	0.28804	0.00199		2.48086	0.00218		1728.4	1.10663	1100.24	0.78248		--	--	1084.8	2.00019		1731.4	1.26606	1084.8	0.99357	977.866	1.02586				1095.07	3.00225				1739.68	2.53367	1084.8	2.05401									1095.07	2.00014				1095.07	-0.25591
	0.28899	0.00184		2.48358	0.00208		1731.4	1.08878	1101.23	0.75493		--	--	1085.76	2.0002		1733.65	1.27081	1085.76	0.9914	978.492	1.04821				1096.05	3.00157				1741.2	2.10776	1085.76	2.05554									1096.05	2.0001				1096.05	-0.26142
	0.28993	0.00166		2.4863	0.00214		1733.65	1.09039	1102.21	0.73557		--	--	1086.72	2.00021		1735.15	1.27764	1086.72	0.98899	979.081	1.05042				1097.02	3.00105				1743.12	2.17439	1086.72	2.05482									1097.02	2.00007				1097.02	-0.2677
	0.29088	0.00148		2.48902	0.00225		1735.15	1.08806	1103.2	0.72256		--	--	1087.68	2.00023		1736.66	1.28857	1087.68	0.9866	979.795	1.03223				1098	3.00067				1744.85	2.4765	1087.68	2.05195									1098	2.00005				1098	-0.27413
	0.29183	0.00131		2.49174	0.00241		1736.66	1.07206	1104.18	0.7142		--	--	1088.64	2.00025		1738.17	1.26144	1088.64	0.98441	980.42	1.04631				1098.98	3.00041				1745.76	2.1785	1088.64	2.04727									1098.98	2.00003				1098.98	-0.28017
	0.29278	0.00118		2.49447	0.00244		1738.17	1.09949	1105.17	0.70909		--	--	1089.6	2.00028		1739.68	1.19613	1089.6	0.98257	981.009	1.04317				1099.95	3.00024				1747.9	2.34059	1089.6	2.0414									1099.95	2.00002				1099.95	-0.28546
	0.29374	0.00108		2.49719	0.00234		1739.68	1.09018	1106.15	0.70618		--	--	1090.56	2.00032		1741.2	1.28684	1090.56	0.98113	981.723	1.02671				1100.93	3.00013				1750.04	2.48006	1090.56	2.03498									1100.93	2.00002				1100.93	-0.2898
	0.29469	0.001		2.49992	0.00222		1741.2	1.09489	1107.14	0.70471		--	--	1091.52	2.00036		1743.12	1.26989	1091.52	0.98014	982.349	1.04088				1101.9	3.00007				1751.58	2.37758	1091.52	2.02864									1101.9	2.00002				1101.9	-0.29315
	0.29565	0.000979612		2.50265	0.00217		1743.12	1.0887	1108.12	0.70417		--	--	1092.48	2.00041		1744.85	1.26709	1092.48	0.97956	982.938	1.0395				1102.88	3.00004				1753.11	2.39116	1092.48	2.02293									1102.88	2.00002				1102.88	-0.29559
	0.29661	0.000961187		2.50538	0.00252		1744.85	1.10895	1109.11	0.70426		--	--	1093.44	2.00047		1745.76	1.33856	1093.44	0.97936	983.652	1.02438				1103.86	3.00002				1754.65	2.21618	1093.44	2.01817									1103.86	2.00004				1103.86	-0.29729
	0.29756	0.000945543		2.50811	0.00272		1745.76	1.00946	1110.1	0.70474		--	--	1094.4	2.00052		1747.9	1.24586	1094.4	0.97949	984.277	1.03139				1104.83	3.00002				1756.19	2.06492	1094.4	2.01457									1104.83	2.00008				1104.83	-0.2984
	0.29853	0.000917981		2.51085	0.00246		1747.9	1.08658	1111.08	0.70546		--	--	1095.36	2.00057		1750.04	1.23968	1095.36	0.9799	984.866	1.03084				1105.81	3.00003				1758.15	2.15925	1095.36	2.01214									1105.81	2.00015				1105.81	-0.29909
	0.29949	0.000868478		2.51358	0.00231		1750.04	1.09804	1112.07	0.70629		--	--	1096.32	2.00062		1751.58	1.22511	1096.32	0.98052	985.58	1.02606				1106.78	3.00006				1760.11	2.31578	1096.32	2.01073									1106.78	2.00027				1106.78	-0.29951
	0.30045	0.000768609		2.51632	0.00253		1751.58	1.11541	1113.05	0.70709		--	--	1097.28	2.00066		1753.11	1.25246	1097.28	0.98133	986.206	1.04452				1107.76	3.00013				1762.08	2.27305	1097.28	2.01021									1107.76	2.00046				1107.76	-0.29974
	0.30142	0.00064528		2.51906	0.00262		1753.11	1.09337	1114.04	0.70775		--	--	1098.24	2.00069		1754.65	1.27071	1098.24	0.98226	986.795	1.04885				1108.74	3.00027				1763.63	2.31196	1098.24	2.01033									1108.74	2.00075				1108.74	-0.29987
	0.30239	0.000486494		2.5218	0.00254		1754.65	1.07949	1115.02	0.70817		--	--	1099.2	2.00071		1756.19	1.26502	1099.2	0.98332	987.509	1.03597				1109.71	3.00053				1765.61	2.2689	1099.2	2.0109									1109.71	2.00118				1109.71	-0.29994
	0.30335	0.000299171		2.52454	0.00268		1756.19	1.09167	1116.01	0.7083		--	--	1100.16	2.00072		1758.15	1.23695	1100.16	0.98448	988.134	1.0455				1110.69	3.001				1767.37	2.19791	1100.16	2.01179									1110.69	2.00177				1110.69	-0.29997
	0.30432	0.000109596		2.52728	0.0026		1758.15	1.06814	1116.99	0.7081		--	--	1101.12	2.00071		1760.11	1.27611	1101.12	0.98575	988.723	1.04352				1111.66	3.0018				1769.15	2.32199	1101.12	2.01289									1111.66	2.00255				1111.66	-0.29999
	0.3053	-7.84024e-05		2.53003	0.0024		1760.11	1.08963	1117.97	0.70762		--	--	1102.08	2.0007		1762.08	1.32177	1102.08	0.98713	989.437	1.03348				1112.64	3.00311				1771.13	2.06463	1102.08	2.01411									1112.64	2.00352				1112.64	-0.29999
	0.30627	-0.000270074		2.53277	0.00232		1762.08	1.09721	1118.96	0.70694		--	--	1103.04	2.00068		1763.63	1.23919	1103.04	0.98862	990.063	1.04957				1113.62	3.00515				1772.7	2.61018	1103.04	2.01547									1113.62	2.00466				1113.62	-0.3
	0.30724	-0.000418765		2.53552	0.00236		1763.63	1.0477	1119.94	0.70617		--	--	1104	2.00066		1765.61	1.21422	1104	0.99021	990.652	1.04953				1114.59	3.00818				1774.91	2.35976	1104	2.01691									1114.59	2.00592				1114.59	-0.3
	0.30822	-0.000542782		2.53827	0.00273		1765.61	1.08762	1120.93	0.70546		--	--	1104.96	2.00064		1767.37	1.30832	1104.96	0.99187	991.366	1.03282				1115.57	3.01247				1777.12	2.1382	1104.96	2.01844									1115.57	2.00721				1115.57	-0.3
	0.3092	-0.000632913		2.54102	0.00271		1767.37	1.1171	1121.91	0.705		--	--	1105.92	2.00063		1769.15	1.25188	1105.92	0.99353	991.991	1.04066				1116.54	3.01823				1779.12	2.16954	1105.92	2.02003									1116.54	2.00841				1116.54	-0.3
	0.31018	-0.000652487		2.54377	0.00233		1769.15	1.06743	1122.9	0.70497		--	--	1106.88	2.00062		1771.13	1.18881	1106.88	0.99509	992.58	1.04336				1117.52	3.02555				1781.13	2.29754	1106.88	2.02163									1117.52	2.00941				1117.52	-0.3
	0.31116	-0.000632576		2.54652	0.00214		1771.13	1.12502	1123.88	0.70557		--	--	1107.84	2.00063		1772.7	1.31309	1107.84	0.99647	993.294	1.03868				1118.5	3.03436				1783.14	2.12707	1107.84	2.02313									1118.5	2.01009				1118.5	-0.3
	0.31214	-0.000582703		2.54928	0.00215		1772.7	1.09556	1124.87	0.70701		--	--	1108.8	2.00065		1774.91	1.29992	1108.8	0.99762	993.92	1.0634				1119.47	3.0443				1785.16	2.26265	1108.8	2.02443									1119.47	2.01038				1119.47	-0.3
	0.31313	-0.000500303		2.55203	0.00239		1774.91	1.09571	1125.86	0.70952		--	--	1109.76	2.00068		1777.12	1.22705	1109.76	0.99846	994.509	1.06771				1120.45	3.05479				1787.18	2.14853	1109.76	2.02537									1120.45	2.01023				1120.45	-0.3
	0.31411	-0.00041194		2.55479	0.00246		1777.12	1.07503	1126.84	0.71338		--	--	1110.72	2.00073		1779.12	1.2623	1110.72	0.99905	995.223	1.04527				1121.42	3.06498				1789.64	2.34842	1110.72	2.02584									1121.42	2.00966				1121.42	-0.3
	0.3151	-0.000336193		2.55755	0.00216		1779.12	1.08433	1127.83	0.71891		--	--	1111.68	2.00079		1781.13	1.25116	1111.68	0.99943	995.848	1.05289				1122.4	3.07391				1791.67	2.38162	1111.68	2.02573									1122.4	2.00875				1122.4	-0.3
	0.31609	-0.000294024		2.56031	0.00181		1781.13	1.08515	1128.81	0.72651		--	--	1112.64	2.00087		1783.14	1.18363	1112.64	0.99967	996.437	1.04463				1123.38	3.08062				1794.13	1.97464	1112.64	2.02499									1123.38	2.0076				1123.38	-0.3
	0.31708	-0.000284447		2.56307	0.00179		1783.14	1.07119	1129.8	0.73673		--	--	1113.6	2.00095		1785.16	1.20235	1113.6	0.99987	997.151	1.03011				1124.35	3.08435				1796.61	2.31994	1113.6	2.02364									1124.35	2.00633				1124.35	-0.3
	0.31807	-0.000294474		2.56584	0.00205		1785.16	1.07942	1130.78	0.75025		--	--	1114.56	2.00105		1787.18	1.24571	1114.56	1.00007	997.777	1.04774				1125.33	3.08463				1798.87	2.21694	1114.56	2.0217									1125.33	2.00505				1125.33	-0.3
	0.31906	-0.000336895		2.5686	0.00222		1787.18	1.10314	1131.77	0.76793		--	--	1115.52	2.00116		1789.64	1.26616	1115.52	1.00031	998.366	1.0504				1126.3	3.08143						1115.52	2.01934									1126.3	2.00386				1126.3	-0.3
	0.32006	-0.000392912		2.57137	0.00195		1789.64	1.09747	1132.75	0.79074		--	--	1116.48	2.00128		1791.67	1.27504	1116.48	1.00049	999.08	1.03363				1127.28	3.07514						1116.48	2.01672									1127.28	2.00283				1127.28	-0.3
	0.32106	-0.000485457		2.57414	0.00187		1791.67	1.08991	1133.73	0.81964		--	--	1117.44	2.00141		1794.13	1.21664	1117.44	1.00054	999.705	1.04368				1128.26	3.0665						1117.44	2.01403									1128.26	2.00199				1128.26	-0.3
	0.32205	-0.000565002		2.57691	0.00182		1794.13	1.11705	1134.72	0.85531		--	--	1118.4	2.00155		1796.61	1.27933	1118.4	1.00029	1000.29	1.0404				1129.23	3.05645						1118.4	2.01141									1129.23	2.00134				1129.23	-0.3
	0.32305	-0.000631039		2.57968	0.00169		1796.61	1.09714	1135.7	0.89783		--	--	1119.36	2.00168		1798.87	1.31974	1119.36	0.99962	1001.01	1.02961				1130.21	3.04596						1119.36	2.00904									1130.21	2.00087				1130.21	-0.3
	0.32405	-0.000670763		2.58245	0.00165		1798.87	1.09938	1136.69	0.94633		--	--	1120.32	2.00181		--	--	1120.32	0.99846	1001.63	1.04376				1131.18	3.03589						1120.32	2.00697									1131.18	2.00054				1131.18	-0.3
	0.32506	-0.000661298		2.58523	0.00166				1137.67	0.99875		--	--	1121.28	2.00195		--	--	1121.28	0.99677	1002.22	1.04903				1132.16	3.02689						1121.28	2.00527									1132.16	2.00032				1132.16	-0.29999
	0.32606	-0.000600936		2.588	0.00169				1138.66	1.05174		--	--	1122.24	2.00207		--	--	1122.24	0.9946	1002.94	1.04193				1133.14	3.01935						1122.24	2.00393									1133.14	2.00018				1133.14	-0.29998
	0.32707	-0.000481041		2.59078	0.00163				1139.64	1.10092		--	--	1123.2	2.00221		--	--	1123.2	0.99211	1003.56	1.06057				1134.11	3.0134						1123.2	2.00295									1134.11	2.0001				1134.11	-0.29997
	0.32808	-0.000312599		2.59356	0.00156				1140.63	1.14145		--	--	1124.16	2.00234		--	--	1124.16	0.98944	1004.15	1.06493				1135.09	3.00898						1124.16	2.00223									1135.09	2.00005				1135.09	-0.29994
	0.32908	-0.000125824		2.59634	0.00157				1141.62	1.16878		--	--	1125.12	2.00248		--	--	1125.12	0.98677	1004.87	1.05561				1136.06	3.00591						1125.12	2.00177									1136.06	2.00003				1136.06	-0.2999
	0.33009	8.33689e-05		2.59912	0.00166				1142.6	1.17953		--	--	1126.08	2.00263		--	--	1126.08	0.98428	1005.49	1.06478				1137.04	3.00393						1126.08	2.00149									1137.04	2.00001				1137.04	-0.29983
	0.33111	0.000278128		2.6019	0.00172				1143.59	1.17213		--	--	1127.04	2.00277		--	--	1127.04	0.98205	1006.08	1.05985				1138.02	3.0028						1127.04	2.00136									1138.02	2.00001				1138.02	-0.29974
	0.33212	0.000460562		2.60469	0.00165				1144.57	1.1472		--	--	1128	2.00291		--	--	1128	0.98018	1006.79	1.05233				1138.99	3.00231						1128	2.00134									1138.99	2.00001				1138.99	-0.2996
	0.33314	0.000606146		2.60747	0.00153				1145.56	1.10743		--	--	1128.96	2.00303		--	--	1128.96	0.97869	1007.42	1.05735				1139.97	3.00228						1128.96	2.0014									1139.97	2.00001				1139.97	-0.29942
	0.33415	0.000744683		2.61026	0.00158				1146.54	1.05705		--	--	1129.92	2.0031		--	--	1129.92	0.97754	1008.01	1.06164				1140.94	3.00257						1129.92	2.00153									1140.94	2.00003				1140.94	-0.2992
	0.33517	0.000847817		2.61305	0.00173				1147.53	1.00109		--	--	1130.88	2.00312		--	--	1130.88	0.97672	1008.72	1.06482				1141.92	3.00307						1130.88	2.00171									1141.92	2.00006				1141.92	-0.29892
	0.33619	0.000943432		2.61584	0.00178				1148.51	0.94445		--	--	1131.84	2.00307		--	--	1131.84	0.97615	1009.35	1.07642				1142.9	3.00368						1131.84	2.00194									1142.9	2.00013				1142.9	-0.29862
	0.33721	0.00103		2.61863	0.00164				1149.49	0.89128		--	--	1132.8	2.00296		--	--	1132.8	0.97578	1009.94	1.08226				1143.87	3.00433						1132.8	2.0022									1143.87	2.00026				1143.87	-0.29829
	0.33824	0.00111		2.62142	0.00153				1150.48	0.84446		--	--	1133.76	2.00278		--	--	1133.76	0.97558	1010.65	1.07474				1144.85	3.00494						1133.76	2.00254									1144.85	2.00049				1144.85	-0.29797
	0.33926	0.00119		2.62422	0.00154				1151.46	0.80551		--	--	1134.72	2.00255		--	--	1134.72	0.97547	1011.28	1.07786				1145.82	3.00545						1134.72	2.00295									1145.82	2.00089				1145.82	-0.29769
	0.34029	0.00129		2.62702	0.0016				1152.45	0.77472		--	--	1135.68	2.00228		--	--	1135.68	0.97544	1011.87	1.06979				1146.8	3.00579						1135.68	2.0035									1146.8	2.00155				1146.8	-0.29747
	0.34131	0.0014		2.62981	0.0018				1153.43	0.7515		--	--	1136.64	2.00199		--	--	1136.64	0.97548	1012.58	1.06015				1147.78	3.00596						1136.64	2.00424									1147.78	2.00262				1147.78	-0.29734
	0.34234	0.00155		2.63261	0.00176				1154.42	0.73471		--	--	1137.6	2.00172		--	--	1137.6	0.97555	1013.2	1.06044				1148.75	3.00595						1137.6	2.00525									1148.75	2.00425				1148.75	-0.29731
	0.34337	0.00172		2.63541	0.00157				1155.4	0.72302		--	--	1138.56	2.00147		--	--	1138.56	0.97566	1013.79	1.06165				1149.73	3.00579						1138.56	2.00663									1149.73	2.00663				1149.73	-0.29738
	0.34441	0.00191		2.63822	0.00172				1156.39	0.71517		--	--	1139.52	2.00125		--	--	1139.52	0.97579	1014.51	1.05997				1150.7	3.00552						1139.52	2.0084									1150.7	2.00994				1150.7	-0.29756
	0.34544	0.00212		2.64102	0.00185				1157.38	0.71006		--	--	1140.48	2.00105		--	--	1140.48	0.97593	1015.13	1.06787				1151.68	3.00521						1140.48	2.01063									1151.68	2.01434				1151.68	-0.29781
	0.34647	0.00232		2.64383	0.00193				1158.36	0.70684		--	--	1141.44	2.0009		--	--	1141.44	0.97608	1015.72	1.06928				1152.66	3.00492						1141.44	2.01326									1152.66	2.01987				1152.66	-0.29812
	0.34751	0.00249		2.64663	0.00189				1159.35	0.7049		--	--	1142.4	2.00078		--	--	1142.4	0.97622	1016.44	1.06067				1153.63	3.00471						1142.4	2.01621									1153.63	2.02648				1153.63	-0.29844
	0.34855	0.00264		2.64944	0.00191				1160.33	0.70383		--	--	1143.36	2.00069		--	--	1143.36	0.97633	1017.06	1.06601				1154.61	3.00462						1143.36	2.01932									1154.61	2.03393				1154.61	-0.29876
	0.34959	0.00273		2.65225	0.00199				1161.32	0.70337		--	--	1144.32	2.00062		--	--	1144.32	0.97642	1017.65	1.06667				1155.58	3.00467						1144.32	2.02235									1155.58	2.04181				1155.58	-0.29905
	0.35063	0.00278		2.65506	0.00215				1162.3	0.70339		--	--	1145.28	2.00058		--	--	1145.28	0.97647	1018.36	1.06195				1156.56	3.00487						1145.28	2.02501									1156.56	2.04952				1156.56	-0.29931
	0.35167	0.00278		2.65787	0.00211				1163.29	0.70383		--	--	1146.24	2.00057		--	--	1146.24	0.97647	1018.99	1.07292				1157.54	3.00521						1146.24	2.02707									1157.54	2.0564				1157.54	-0.29951
	0.35272	0.00272		2.66069	0.00214				1164.27	0.70473		--	--	1147.2	2.0006		--	--	1147.2	0.97643	1019.58	1.07654				1158.51	3.00566						1147.2	2.02829									1158.51	2.06175				1158.51	-0.29967
	0.35377	0.00265		2.6635	0.00219				1165.26	0.70613		--	--	1148.16	2.00067		--	--	1148.16	0.97636	1020.29	1.0659				1159.49	3.00621						1148.16	2.02859									1159.49	2.06501				1159.49	-0.29978
	0.35481	0.00256		2.66632	0.00214				1166.24	0.70812		--	--	1149.12	2.00081		--	--	1149.12	0.97626	1020.92	1.08298				1160.46	3.0068						1149.12	2.02792									1160.46	2.06581				1160.46	-0.29986
	0.35586	0.00243		2.66914	0.00214				1167.22	0.71076		--	--	1150.08	2.00104		--	--	1150.08	0.97614	1021.51	1.08477				1161.44	3.00741						1150.08	2.02644									1161.44	2.06405				1161.44	-0.29992
	0.35691	0.00232		2.67196	0.00235				1168.21	0.71408		--	--	1151.04	2.00137		--	--	1151.04	0.97603	1022.22	1.06514				1162.42	3.00802						1151.04	2.02433									1162.42	2.05993				1162.42	-0.29994
	0.35797	0.00219		2.67478	0.00247				1169.19	0.71804		--	--	1152	2.00183		--	--	1152	0.97592	1022.85	1.07709				1163.39	3.00863						1152	2.02189									1163.39	2.05392				1163.39	-0.29995
	0.35902	0.00211		2.67761	0.00243				1170.18	0.72251		--	--	1152.96	2.00243		--	--	1152.96	0.97582	1023.44	1.06938				1164.37	3.00927						1152.96	2.0194									1164.37	2.04664				1164.37	-0.29994
	0.36007	0.00204		2.68043	0.0023				1171.16	0.72727		--	--	1153.92	2.00318		--	--	1153.92	0.97573	1024.15	1.04788				1165.34	3.01001						1153.92	2.01712									1165.34	2.03879				1165.34	-0.2999
	0.36113	0.002		2.68326	0.00233				1172.15	0.73204		--	--	1154.88	2.00406		--	--	1154.88	0.97567	1024.78	1.05443				1166.32	3.01095						1154.88	2.01525									1166.32	2.03102				1166.32	-0.29982
	0.36219	0.002		2.68608	0.00239				1173.13	0.7365		--	--	1155.84	2.00504		--	--	1155.84	0.97564	1025.36	1.0503				1167.3	3.01223						1155.84	2.01388									1167.3	2.02385				1167.3	-0.29965
	0.36325	0.00199		2.68891	0.00251				1174.12	0.74034		--	--	1156.8	2.00606		--	--	1156.8	0.97563	1026.08	1.03701				1168.27	3.01403						1156.8	2.01301									1168.27	2.01763				1168.27	-0.29935
	0.36431	0.00198		2.69174	0.00253				1175.11	0.74332		--	--	1157.76	2.00705		--	--	1157.76	0.97565	1026.7	1.03992				1169.25	3.01652						1157.76	2.01255									1169.25	2.01254				1169.25	-0.29883
	0.36538	0.00194		2.69458	0.00255				1176.09	0.7453		--	--	1158.72	2.00792		--	--	1158.72	0.97572	1027.29	1.03038				1170.22	3.01989						1158.72	2.0124									1170.22	2.00857				1170.22	-0.29797
	0.36644	0.00188		2.69741	0.0023				1177.08	0.7463		--	--	1159.68	2.00859		--	--	1159.68	0.97585	1028.01	1.02238				1171.2	3.02431						1159.68	2.01235									1171.2	2.00564				1171.2	-0.2966
	0.36751	0.00179		2.70025	0.00239				1178.06	0.74648		--	--	1160.64	2.00899		--	--	1160.64	0.97605	1028.63	1.02985				1172.18	3.02988						1160.64	2.01227									1172.18	2.00357				1172.18	-0.29451
	0.36857	0.00166		2.70308	0.00244				1179.05	0.74619		--	--	1161.6	2.00907		--	--	1161.6	0.97635	1029.22	1.04192				1173.15	3.03662						1161.6	2.01207									1173.15	2.00219				1173.15	-0.29148
	0.36964	0.0015		2.70592	0.00255				1180.03	0.74591		--	--	1162.56	2.00883		--	--	1162.56	0.97677	1029.94	1.04353				1174.13	3.04442						1162.56	2.01164									1174.13	2.0013				1174.13	-0.28727
	0.37071	0.00132		2.70876	0.00251				1181.02	0.74625		--	--	1163.52	2.00831		--	--	1163.52	0.97732	1030.56	1.05638				1175.1	3.05301						1163.52	2.01096									1175.1	2.00077				1175.1	-0.28167
	0.37179	0.0011		2.7116	0.00235				1182	0.74792		--	--	1164.48	2.00755		--	--	1164.48	0.97804	1031.15	1.05145				1176.08	3.06197						1164.48	2.01009									1176.08	2.00047				1176.08	-0.27458
	0.37286	0.000897513		2.71444	0.00244				1182.98	0.75168		--	--	1165.44	2.00664		--	--	1165.44	0.97894	1031.86	1.03756				1177.06	3.07068						1165.44	2.00911									1177.06	2.00032				1177.06	-0.26606
	0.37394	0.000703367		2.71729	0.00257				1183.97	0.7584		--	--	1166.4	2.00568		--	--	1166.4	0.98002	1032.49	1.03857				1178.03	3.07844						1166.4	2.00814									1178.03	2.00026				1178.03	-0.25637
	0.37501	0.000524349		2.72013	0.00254				1184.95	0.7691		--	--	1167.36	2.00474		--	--	1167.36	0.98129	1033.08	1.03558				1179.01	3.0845						1167.36	2.00729									1179.01	2.00026				1179.01	-0.24598
	0.37609	0.000366845		2.72298	0.00251				1185.94	0.78503		--	--	1168.32	2.0039		--	--	1168.32	0.98277	1033.79	1.02847				1179.98	3.08822						1168.32	2.00671									1179.98	2.00028				1179.98	-0.2356
	0.37717	0.000248933		2.72583	0.00251				1186.92	0.80793		--	--	1169.28	2.00321		--	--	1169.28	0.98446	1034.42	1.02856				1180.96	3.08911						1169.28	2.00655									1180.96	2.00033				1180.96	-0.22606
	0.37825	0.000169989		2.72868	0.00255				1187.91	0.84031		--	--	1170.24	2.00269		--	--	1170.24	0.98636	1035.01	1.02379				1181.94	3.08701						1170.24	2.00683									1181.94	2.00037				1181.94	-0.21825
	0.37934	0.000119187		2.73153	0.00248				1188.89	0.88573		--	--	1171.2	2.00235		--	--	1171.2	0.98852	1035.72	1.01897				1182.91	3.08204						1171.2	2.00765									1182.91	2.00041				1182.91	-0.21297
	0.38042	9.78182e-05		2.73438	0.00253				1189.88	0.94907		--	--	1172.16	2.00217		--	--	1172.16	0.99094	1036.35	1.02297				1183.89	3.07464						1172.16	2.009									1183.89	2.00044				1183.89	-0.21078
	0.38151	8.25939e-05		2.73724	0.00251				1190.87	1.03656		--	--	1173.12	2.00215		--	--	1173.12	0.99366	1036.94	1.02874				1184.86	3.06551						1173.12	2.01083									1184.86	2.00046				1184.86	-0.21192
	0.3826	5.98178e-05		2.74009	0.00247				1191.85	1.15536		--	--	1174.08	2.00226		--	--	1174.08	0.9967	1037.65	1.02819				1185.84	3.05543						1174.08	2.01303									1185.84	2.00046				1185.84	-0.21627
	0.38369	1.70825e-05		2.74295	0.00245				1192.84	1.31273		--	--	1175.04	2.00248		--	--	1175.04	1.00001	1038.27	1.03981				1186.82	3.0452						1175.04	2.01543									1186.82	2.00044				1186.82	-0.22335
	0.38478	-3.65555e-05		2.74581	0.00238				1193.82	1.5146		--	--	1176	2.00279		--	--	1176	1.00356	1038.86	1.04191				1187.79	3.03551						1176	2.01783									1187.79	2.00041				1187.79	-0.23243
	0.38587	-0.000109775		2.74867	0.00229				1194.81	1.76372		--	--	1176.96	2.00317		--	--	1176.96	1.00719	1039.58	1.03274				1188.77	3.02688						1176.96	2.02001									1188.77	2.00037				1188.77	-0.24264
	0.38697	-0.000191635		2.75153	0.0023				1195.79	2.05783		--	--	1177.92	2.00359		--	--	1177.92	1.01074	1040.2	1.04044				1189.74	3.0196						1177.92	2.02179									1189.74	2.00032				1189.74	-0.25312
	0.38806	-0.000294986		2.7544	0.00222				1196.78	2.38814		--	--	1178.88	2.00403		--	--	1178.88	1.01396	1040.79	1.04085				1190.72	3.01376						1178.88	2.02296									1190.72	2.00026				1190.72	-0.26309
	0.38916	-0.000399509		2.75726	0.00224				1197.76	2.73889		--	--	1179.84	2.00447		--	--	1179.84	1.01658	1041.51	1.03323				1191.7	3.00931						1179.84	2.02345									1191.7	2.00021				1191.7	-0.27202
	0.39026	-0.000490796		2.76013	0.00222				1198.74	3.08803		--	--	1180.8	2.00489		--	--	1180.8	1.01835	1042.13	1.05011				1192.67	3.00606						1180.8	2.02323									1192.67	2.00016				1192.67	-0.27958
	0.39136	-0.000576124		2.763	0.00216				1199.73	3.40964		--	--	1181.76	2.00526		--	--	1181.76	1.01907	1042.72	1.06008				1193.65	3.0038						1181.76	2.02234									1193.65	2.00012				1193.65	-0.28564
	0.39246	-0.000626469		2.76586	0.00208				1200.71	3.67716		--	--	1182.72	2.00556		--	--	1182.72	1.01861	1043.43	1.05177				1194.62	3.0023						1182.72	2.0209									1194.62	2.00008				1194.62	-0.29027
	0.39356	-0.000667348		2.76874	0.00218				1201.7	3.86743		--	--	1183.68	2.00578		--	--	1183.68	1.01701	1044.06	1.07128				1195.6	3.00134						1183.68	2.01908									1195.6	2.00006				1195.6	-0.29364
	0.39467	-0.000655395		2.77161	0.00204				1202.68	3.96423		--	--	1184.64	2.00589		--	--	1184.64	1.01439	1044.65	1.06785				1196.58	3.00077						1184.64	2.01705									1196.58	2.00004				1196.58	-0.29597
	0.39577	-0.000598691		2.77448	0.00201				1203.67	3.96073		--	--	1185.6	2.00588		--	--	1185.6	1.01101	1045.36	1.04625				1197.55	3.00044						1185.6	2.01499									1197.55	2.00002				1197.55	-0.29752
	0.39688	-0.000511751		2.77736	0.00196				1204.65	3.86021		--	--	1186.56	2.00575		--	--	1186.56	1.00726	1045.99	1.05372				1198.53	3.00028						1186.56	2.01302									1198.53	2.00001				1198.53	-0.29849
	0.39799	-0.000393018		2.78023	0.00207				1205.64	3.67504		--	--	1187.52	2.00549		--	--	1187.52	1.0036	1046.58	1.04852				1199.5	3.00023						1187.52	2.01125									1199.5	2.00001				1199.5	-0.29906
	0.3991	-0.000255123		2.78311	0.00202				1206.62	3.42409		--	--	1188.48	2.00513		--	--	1188.48	1.00055	1047.29	1.03715				1200.48	3.00027						1188.48	2.00978									1200.48	2				1200.48	-0.29937
	0.40022	-0.000128539		2.78599	0.00186				1207.61	3.12953		--	--	1189.44	2.00467		--	--	1189.44	0.99865	1047.92	1.05216				1201.46	3.0004						1189.44	2.00867									1201.46	2				1201.46	-0.29951
	0.40133	-6.53834e-07		2.78887	0.00195				1208.6	2.81359		--	--	1190.4	2.00415		--	--	1190.4	0.99849	1048.51	1.05555				1202.43	3.00062						1190.4	2.00801									1202.43	2				1202.43	-0.29955
	0.40245	0.000115777		2.79176	0.00192				1209.58	2.49593		--	--	1191.36	2.0036		--	--	1191.36	1.00058	1049.22	1.04526				1203.41	3.00095						1191.36	2.0079									1203.41	2				1203.41	-0.29954
	0.40356	0.000203751		2.79464	0.00189				1210.57	2.19213		--	--	1192.32	2.00305		--	--	1192.32	1.00543	1049.85	1.0606				1204.38	3.00144						1192.32	2.00849									1204.38	2				1204.38	-0.29951
	0.40468	0.000258117		2.79753	0.00195				1211.55	1.91314		--	--	1193.28	2.00254		--	--	1193.28	1.01347	1050.43	1.06636				1205.36	3.00211						1193.28	2.00995									1205.36	2				1205.36	-0.29946
	0.4058	0.000283505		2.80041	0.0019				1212.54	1.66556		--	--	1194.24	2.00209		--	--	1194.24	1.025	1051.15	1.05588				1206.34	3.00299						1194.24	2.01249									1206.34	2				1206.34	-0.29943
	0.40693	0.000288792		2.8033	0.00193				1213.52	1.45243		--	--	1195.2	2.00173		--	--	1195.2	1.04009	1051.77	1.06972				1207.31	3.00411						1195.2	2.01635									1207.31	2				1207.31	-0.29941
	0.40805	0.000291215		2.80619	0.00191				1214.51	1.2741		--	--	1196.16	2.00148		--	--	1196.16	1.05854	1052.36	1.06198				1208.29	3.00548						1196.16	2.02172									1208.29	2				1208.29	-0.29941
	0.40917	0.0002897		2.80908	0.00185				1215.49	1.12912		--	--	1197.12	2.00133		--	--	1197.12	1.07983	1053.08	1.04237				1209.26	3.00712						1197.12	2.02881									1209.26	2				1209.26	-0.29943
	0.4103	0.000320928		2.81198	0.00196				1216.47	1.0149		--	--	1198.08	2.00128		--	--	1198.08	1.10311	1053.7	1.04283				1210.24	3.00899						1198.08	2.0377									1210.24	2				1210.24	-0.29947
	0.41143	0.000367614		2.81487	0.0019				1217.46	0.92824		--	--	1199.04	2.00133		--	--	1199.04	1.12727	1054.29	1.03368				1211.22	3.01108						1199.04	2.04848									1211.22	2				1211.22	-0.29953
	0.41256	0.000445		2.81777	0.00183				1218.44	0.86567		--	--	1200	2.00147		--	--	1200	1.15104	1055.01	1.02153				1212.19	3.01336						1200	2.0611									1212.19	2.00001				1212.19	-0.29959
	0.41369	0.000542095		2.82067	0.00188				1219.43	0.82369		--	--	1200.96	2.00167		--	--	1200.96	1.17318	1055.63	1.01915				1213.17	3.01577						1200.96	2.07545									1213.17	2.00002				1213.17	-0.29966
	0.41482	0.0006852		2.82357	0.00178				1220.41	0.799		--	--	1201.92	2.00194		--	--	1201.92	1.19259	1056.22	1.02133				1214.14	3.01829						1201.92	2.09142									1214.14	2.00003				1214.14	-0.29973
	0.41596	0.000836483		2.82647	0.00181				1221.4	0.7885		--	--	1202.88	2.00227		--	--	1202.88	1.20852	1056.93	1.02741				1215.12	3.02085						1202.88	2.10885									1215.12	2.00006				1215.12	-0.29979
	0.41709	0.001		2.82937	0.00182				1222.38	0.78938		--	--	1203.84	2.00266		--	--	1203.84	1.22058	1057.56	1.04467				1216.1	3.02341						1203.84	2.12758									1216.1	2.00011				1216.1	-0.29984
	0.41823	0.00117		2.83227	0.00188				1223.37	0.79899		--	--	1204.8	2.00312		--	--	1204.8	1.22877	1058.15	1.0545				1217.07	3.0259						1204.8	2.14739									1217.07	2.0002				1217.07	-0.29988
	0.41937	0.00132		2.83518	0.00196				1224.36	0.8148		--	--	1205.76	2.00367		--	--	1205.76	1.23329	1058.86	1.04842				1218.05	3.02821						1205.76	2.16797									1218.05	2.00033				1218.05	-0.29992
	0.42051	0.00145		2.83808	0.00205				1225.34	0.83432		--	--	1206.72	2.00434		--	--	1206.72	1.23456	1059.49	1.0552				1219.02	3.03023						1206.72	2.18884									1219.02	2.00053				1219.02	-0.29995
	0.42165	0.00156		2.84099	0.00189				1226.33	0.85504		--	--	1207.68	2.00515		--	--	1207.68	1.23292	1060.08	1.05144				1220	3.03182						1207.68	2.20923									1220	2.00082				1220	-0.29996
	0.4228	0.00162		2.8439	0.00193				1227.31	0.87455		--	--	1208.64	2.00615		--	--	1208.64	1.22861	1060.79	1.04357				1220.98	3.03285						1208.64	2.22819									1220.98	2.00124				1220.98	-0.29998
	0.42394	0.00167		2.84681	0.00197				1228.3	0.89062		--	--	1209.6	2.00734		--	--	1209.6	1.22171	1061.42	1.05555				1221.95	3.03318						1209.6	2.24451									1221.95	2.0018				1221.95	-0.29998
	0.42509	0.00167		2.84972	0.00193				1229.28	0.90144		--	--	1210.56	2.00873		--	--	1210.56	1.21223	1062.01	1.06162				1222.93	3.03273						1210.56	2.25683									1222.93	2.00252				1222.93	-0.29999
	0.42624	0.00167		2.85264	0.00203				1230.27	0.90575		--	--	1211.52	2.0103		--	--	1211.52	1.20011	1062.72	1.05179				1223.9	3.03149						1211.52	2.26387									1223.9	2.00341				1223.9	-0.29999
	0.42739	0.00164		2.85555	0.00207				1231.25	0.90308		--	--	1212.48	2.01199		--	--	1212.48	1.1854	1063.35	1.05829				1224.88	3.02949						1212.48	2.26462									1224.88	2.00445				1224.88	-0.29998
	0.42854	0.00161		2.85847	0.00214				1232.23	0.89369		--	--	1213.44	2.01374		--	--	1213.44	1.1683	1063.93	1.05153				1225.86	3.02685						1213.44	2.25855									1225.86	2.00562				1225.86	-0.29996
	0.42969	0.00159		2.86139	0.00208				1233.22	0.87862		--	--	1214.4	2.01543		--	--	1214.4	1.14928	1064.65	1.03995				1226.83	3.02375						1214.4	2.24577									1226.83	2.00685				1226.83	-0.29993
	0.43085	0.00157		2.86431	0.00208				1234.2	0.85941		--	--	1215.36	2.01696		--	--	1215.36	1.12896	1065.27	1.04958				1227.81	3.02038						1215.36	2.22697									1227.81	2.00806				1227.81	-0.29988
	0.432	0.00156		2.86723	0.00217				1235.19	0.83793		--	--	1216.32	2.01823		--	--	1216.32	1.1081	1065.86	1.05484				1228.78	3.01696						1216.32	2.20346									1228.78	2.00917				1228.78	-0.29979
	0.43316	0.00158		2.87015	0.00217				1236.17	0.8161		--	--	1217.28	2.01919		--	--	1217.28	1.08752	1066.58	1.05003				1229.76	3.01368						1217.28	2.1769									1229.76	2.01006				1229.76	-0.29966
	0.43432	0.00161		2.87308	0.00218				1237.16	0.79562		--	--	1218.24	2.01983		--	--	1218.24	1.06798	1067.2	1.06146				1230.74	3.01068						1218.24	2.14916									1230.74	2.01067				1230.74	-0.29945
	0.43548	0.00164		2.87601	0.00223				1238.14	0.77782		--	--	1219.2	2.02023		--	--	1219.2	1.05008	1067.79	1.05969				1231.71	3.00809						1219.2	2.12195									1231.71	2.01092				1231.71	-0.29915
	0.43664	0.00167		2.87893	0.00233				1239.13	0.76356		--	--	1220.16	2.02058		--	--	1220.16	1.03427	1068.51	1.04945				1232.69	3.00592						1220.16	2.09676									1232.69	2.01081				1232.69	-0.29872
	0.43781	0.0017		2.88186	0.00231				1240.12	0.7532		--	--	1221.12	2.02112		--	--	1221.12	1.02074	1069.13	1.05737				1233.66	3.0042						1221.12	2.07466									1233.66	2.01033				1233.66	-0.29816
	0.43897	0.00169		2.88479	0.00225				1241.1	0.74668		--	--	1222.08	2.02217		--	--	1222.08	1.00954	1069.72	1.05776				1234.64	3.00288						1222.08	2.05624									1234.64	2.00954				1234.64	-0.29743
	0.44014	0.00167		2.88772	0.00235				1242.09	0.74355		--	--	1223.04	2.02411		--	--	1223.04	1.00056	1070.43	1.05143				1235.62	3.00192						1223.04	2.04175									1235.62	2.00852				1235.62	-0.29653
	0.44131	0.00161		2.89066	0.00223				1243.07	0.74314		--	--	1224	2.02731		--	--	1224	0.99359	1071.06	1.0612				1236.59	3.00123						1224	2.03106									1236.59	2.00738				1236.59	-0.29547
	0.44248	0.00154		2.89359	0.00232				1244.06	0.74463		--	--	1224.96	2.03211		--	--	1224.96	0.98831	1071.65	1.06272				1237.57	3.00077						1224.96	2.02385									1237.57	2.00622				1237.57	-0.29429
	0.44365	0.00143		2.89653	0.00232				1245.04	0.74715		--	--	1225.92	2.03877		--	--	1225.92	0.98447	1072.36	1.05365				1238.54	3.00047						1225.92	2.01976									1238.54	2.00513				1238.54	-0.29305
	0.44482	0.00132		2.89947	0.00228				1246.03	0.74987		--	--	1226.88	2.04744		--	--	1226.88	0.98173	1072.99	1.05946				1239.52	3.00028						1226.88	2.01837									1239.52	2.00421				1239.52	-0.29182
	0.446	0.0012		2.90241	0.00226				1247.01	0.75209		--	--	1227.84	2.05812		--	--	1227.84	0.97985	1073.58	1.05644				1240.5	3.00018						1227.84	2.01929									1240.5	2.00351				1240.5	-0.2907
	0.44717	0.00109		2.90535	0.00215				1247.99	0.75328		--	--	1228.8	2.07067		--	--	1228.8	0.97859	1074.29	1.04812				1241.47	3.00013						1228.8	2.02222									1241.47	2.00308				1241.47	-0.28978
	0.44835	0.000984601		2.90829	0.00206				1248.98	0.7531		--	--	1229.76	2.08481		--	--	1229.76	0.97777	1074.92	1.05779				1242.45	3.00014						1229.76	2.02693									1242.45	2.00293				1242.45	-0.28914
	0.44953	0.000901523		2.91123	0.00222				1249.96	0.75143		--	--	1230.72	2.1001		--	--	1230.72	0.97725	1075.51	1.06084				1243.42	3.0002						1230.72	2.03314									1243.42	2.00308				1243.42	-0.28885
	0.45071	0.000850177		2.91418	0.00231				1250.95	0.74835		--	--	1231.68	2.11601		--	--	1231.68	0.97692	1076.22	1.05141				1244.4	3.00032						1231.68	2.04062									1244.4	2.0035				1244.4	-0.28895
	0.4519	0.00082762		2.91713	0.00228				1251.93	0.74409		--	--	1232.64	2.13193		--	--	1232.64	0.97671	1076.84	1.05366				1245.38	3.00053						1232.64	2.04907									1245.38	2.00417				1245.38	-0.2894
	0.45308	0.000831016		2.92007	0.0023				1252.92	0.73899		--	--	1233.6	2.14721		--	--	1233.6	0.97658	1077.43	1.04247				1246.35	3.00087						1233.6	2.05808									1246.35	2.00504				1246.35	-0.29019
	0.45427	0.000863457		2.92302	0.00232				1253.9	0.73345		--	--	1234.56	2.16119		--	--	1234.56	0.97647	1078.15	1.03001				1247.33	3.0014						1234.56	2.06728									1247.33	2.00605				1247.33	-0.29122
	0.45545	0.000902713		2.92597	0.0022				1254.89	0.72783		--	--	1235.52	2.17324		--	--	1235.52	0.9764	1078.77	1.02904				1248.3	3.0022						1235.52	2.07617									1248.3	2.00715				1248.3	-0.2924
	0.45664	0.000951996		2.92893	0.00198				1255.88	0.72246		--	--	1236.48	2.18281		--	--	1236.48	0.97634	1079.36	1.03307				1249.28	3.00337						1236.48	2.08431									1249.28	2.00828				1249.28	-0.29365
	0.45783	0.000990244		2.93188	0.00201				1256.86	0.7176		--	--	1237.44	2.18944		--	--	1237.44	0.97629	1080.08	1.03412				1250.26	3.00503						1237.44	2.09127									1250.26	2.0094				1250.26	-0.29487
	0.45902	0.00102		2.93484	0.00207				1257.85	0.71338		--	--	1238.4	2.19282		--	--	1238.4	0.97625	1080.7	1.03744				1251.23	3.00733						1238.4	2.09675									1251.23	2.01052				1251.23	-0.29599
	0.46022	0.00101		2.93779	0.00212				1258.83	0.70987		--	--	1239.36	2.19281		--	--	1239.36	0.97622	1081.29	1.03258				1252.21	3.01044						1239.36	2.10053									1252.21	2.01171				1252.21	-0.29698
	0.46141	0.000977014		2.94075	0.00198				1259.82	0.70708		--	--	1240.32	2.18951		--	--	1240.32	0.97621	1082	1.02452				1253.18	3.01456						1240.32	2.10256									1253.18	2.01309				1253.18	-0.2978
	0.46261	0.000938879		2.94371	0.00193				1260.8	0.70493		--	--	1241.28	2.18321		--	--	1241.28	0.97621	1082.63	1.02773				1254.16	3.01988						1241.28	2.1029									1254.16	2.01487				1254.16	-0.29845
	0.46381	0.00087716		2.94668	0.002				1261.79	0.70333		--	--	1242.24	2.17443		--	--	1242.24	0.97621	1083.22	1.03268				1255.14	3.02658						1242.24	2.10174									1255.14	2.01735				1255.14	-0.29894
	0.46501	0.000803085		2.94964	0.00206				1262.77	0.70219		--	--	1243.2	2.16382		--	--	1243.2	0.97621	1083.93	1.03283				1256.11	3.03484						1243.2	2.09936									1256.11	2.02086				1256.11	-0.29931
	0.46621	0.000733272		2.9526	0.002				1263.76	0.7014		--	--	1244.16	2.15215		--	--	1244.16	0.97622	1084.56	1.04469				1257.09	3.04472						1244.16	2.0961									1257.09	2.02576				1257.09	-0.29956
	0.46741	0.000663303		2.95557	0.00202				1264.74	0.70087		--	--	1245.12	2.14015		--	--	1245.12	0.97623	1085.15	1.04876				1258.06	3.05623						1245.12	2.09235									1258.06	2.03235				1258.06	-0.29973
	0.46861	0.000613762		2.95854	0.00202				1265.72	0.70053		--	--	1246.08	2.12852		--	--	1246.08	0.97622	1085.86	1.04079				1259.04	3.0692						1246.08	2.08843									1259.04	2.04083				1259.04	-0.29984
	0.46982	0.000574377		2.96151	0.00193				1266.71	0.70032		--	--	1247.04	2.11776		--	--	1247.04	0.9762	1086.49	1.05087				1260.02	3.08328						1247.04	2.08465									1260.02	2.0512				1260.02	-0.29991
	0.47103	0.000564198		2.96448	0.00187				1267.69	0.70019		--	--	1248	2.10822		--	--	1300	0.97616	1087.08	1.04786				1260.99	3.0979						1248	2.08128									1260.99	2.06323				1260.99	-0.29995
	0.47224	0.000579966		2.96745	0.00193				1268.68	0.70012		--	--	1248.96	2.10002		--	--	1301	0.97611	1087.79	1.03285				1261.97	3.11231						1248.96	2.07844									1261.97	2.07642				1261.97	-0.29997
	0.47345	0.000601026		2.97042	0.00192				1269.66	0.7001		--	--	1249.92	2.09312		--	--	1302	0.97604	1088.42	1.03339				1262.94	3.12561						1249.92	2.07618									1262.94	2.09				1262.94	-0.29999
	0.47466	0.000648884		2.9734	0.00199				1270.65	0.70012		--	--	1250.88	2.08735		--	--	1303	0.97596	1089	1.02657				1263.92	3.13681						1250.88	2.07446									1263.92	2.10301				1263.92	-0.29999
	0.47587	0.000698976		2.97637	0.00186				1271.63	0.7002		--	--	1251.84	2.08247		--	--	1304	0.97587	1089.72	1.02019				1264.9	3.14498						1251.84	2.07313									1264.9	2.11438				1264.9	-0.3
	0.47709	0.000746917		2.97935	0.0019				1272.62	0.70037		--	--	1252.8	2.07821		--	--	1305	0.97577	1090.34	1.03064				1265.87	3.14935						1252.8	2.07201									1265.87	2.12309				1265.87	-0.3
	0.4783	0.000776006		2.98233	0.00184				1273.61	0.70068		--	--	1253.76	2.07431		--	--	1306	0.97568	1090.93	1.03666				1266.85	3.14945						1253.76	2.07086									1266.85	2.12829				1266.85	-0.3
	0.47952	0.00079313		2.98531	0.00189				1274.59	0.70126		--	--	1254.72	2.07061		--	--	1307	0.97559	1091.65	1.02967				1267.82	3.14517						1254.72	2.0695									1267.82	2.12945				1267.82	-0.3
	0.48074	0.000788961		2.9883	0.00181				1275.58	0.70228		--	--	1255.68	2.06697		--	--	1308	0.97551	1092.27	1.03366				1268.8	3.13681						1255.68	2.06777									1268.8	2.12644				1268.8	-0.3
	0.48196	0.000764816		2.99128	0.00182				1276.56	0.70403		--	--	1256.64	2.06334		--	--	1309	0.97545	1092.86	1.03067				1269.78	3.12503						1256.64	2.06559									1269.78	2.11952				1269.78	-0.3
	0.48318	0.000738333		2.99427	0.00179				1277.55	0.70697		--	--	1257.6	2.05974		--	--	1310	0.9754	1093.58	1.02519				1270.75	3.11077						1257.6	2.06297									1270.75	2.10933				1270.75	-0.3
	0.48441	0.000689714		2.99725	0.00184				1278.53	0.71174		--	--	1258.56	2.05619		--	--	1311	0.97536	1094.2	1.03626				1271.73	3.0951						1258.56	2.05996									1271.73	2.09678				1271.73	-0.3
	0.48563	0.000644678		3.00024	0.00196				1279.52	0.71926		--	--	1259.52	2.05272		--	--	1312	0.97533	1094.79	1.04191				1272.7	3.07909						1259.52	2.05666									1272.7	2.0829				1272.7	-0.3
	0.48686	0.000602274		3.00323	0.00192				1280.5	0.73073		--	--	1260.48	2.04937		--	--	1313	0.97532	1095.5	1.03553				1273.68	3.06371						1260.48	2.05322									1273.68	2.06871				1273.68	-0.3
	0.48809	0.000566838		3.00622	0.0019				1281.48	0.74767		--	--	1261.44	2.04612		--	--	1314	0.97532	1096.13	1.04677				1274.66	3.0497						1261.44	2.0497									1274.66	2.0551				1274.66	-0.3
	0.48932	0.000548366		3.00922	0.00192				1282.47	0.77182		--	--	1262.4	2.04295		--	--	1315	0.97534	1096.72	1.0446				1275.63	3.03754						1262.4	2.04623									1275.63	2.04276				1275.63	-0.3
	0.49055	0.00056823		3.01221	0.00185				1283.45	0.80503		--	--	1263.36	2.03983		--	--	1316	0.97537	1097.43	1.03216				1276.61	3.02746						1263.36	2.04284									1276.61	2.03211				1276.61	-0.3
	0.49179	0.000581179		3.01521	0.00188				1284.44	0.84903		--	--	1264.32	2.03669		--	--	1317	0.97543	1098.06	1.03805				1277.58	3.01944						1264.32	2.03957									1277.58	2.02333				1277.58	-0.3
	0.49302	0.000628547		3.0182	0.00184				1285.42	0.90508		--	--	1265.28	2.03354		--	--	1318	0.97552	1098.65	1.04004				1278.56	3.01332						1265.28	2.03648									1278.56	2.0164				1278.56	-0.3
	0.49426	0.000693509		3.0212	0.00196				1286.41	0.97362		--	--	1266.24	2.03036		--	--	1319	0.97562	1099.36	1.03682				1279.54	3.00883						1266.24	2.03358									1279.54	2.01116				1279.54	-0.3
	0.4955	0.000752497		3.0242	0.00194				1287.39	1.05386		--	--	1267.2	2.02719		--	--	1320	0.97575	1099.99	1.05313				1280.51	3.00567						1267.2	2.03096									1280.51	2.00734				1280.51	-0.3
	0.49674	0.000803467		3.02721	0.0019				1288.38	1.14349		--	--	1268.16	2.02409		--	--	1321	0.97591	1100.58	1.05563				1281.49	3.00352						1268.16	2.02862									1281.49	2.00468				1281.49	-0.3
	0.49798	0.000847678		3.03021	0.00185				1289.37	1.23857		--	--	1269.12	2.02115		--	--	1322	0.97609	1101.29	1.04081				1282.46	3.00212						1269.12	2.0267									1282.46	2.00288				1282.46	-0.3
	0.49922	0.000875604		3.03321	0.00201				1290.35	1.33365		--	--	1270.08	2.01841		--	--	1323	0.97629	1101.91	1.04577				1283.44	3.00123						1270.08	2.02517									1283.44	2.00172				1283.44	-0.3
	0.50047	0.000877467		3.03622	0.00196				1291.34	1.42222		--	--	1271.04	2.01596		--	--	1324	0.97651	1102.5	1.04388				1284.42	3.00069						1271.04	2.02419									1284.42	2.00099				1284.42	-0.3
	0.50171	0.000849372		3.03923	0.00201				1292.32	1.4974		--	--	1272	2.01382		--	--	1325	0.97674	1103.22	1.03744				1285.39	3.00038						1272	2.02371									1285.39	2.00055				1285.39	-0.3
	0.50296	0.00081324		3.04224	0.00202				1293.31	1.55278		--	--	1272.96	2.01201		--	--	1326	0.977	1103.84	1.05611				1286.37	3.0002						1272.96	2.02376									1286.37	2.0003				1286.37	-0.3
	0.50421	0.000747594		3.04525	0.00201				1294.29	1.58337		--	--	1273.92	2.01051		--	--	1327	0.9773	1104.43	1.0635				1287.34	3.0001						1273.92	2.02433									1287.34	2.00016				1287.34	-0.3
	0.50546	0.000686166		3.04826	0.00208				1295.28	1.58634		--	--	1274.88	2.00929		--	--	1328	0.97768	1105.15	1.05218				1288.32	3.00005						1274.88	2.02539									1288.32	2.00008				1288.32	-0.3
	0.50671	0.000618132		3.05127	0.00207				1296.26	1.56143		--	--	1275.84	2.00831		--	--	1329	0.97822	1105.77	1.05966				1289.3	3.00003						1275.84	2.02693									1289.3	2.00004				1289.3	-0.3
	0.50797	0.000562856		3.05429	0.00206				1297.24	1.51103		--	--	1276.8	2.00756		--	--	1330	0.97897	1106.36	1.04782				1290.27	3.00002						1276.8	2.02891									1290.27	2.00002				1290.27	-0.3
	0.50922	0.000525872		3.05731	0.00209				1298.23	1.43983		--	--	1277.76	2.00701		--	--	1331	0.98009	1107.08	1.02831				1291.25	3.00002						1277.76	2.03133									1291.25	2.00001				1291.25	-0.3
	0.51048	0.000492661		3.06032	0.00209				1299.21	1.35409		--	--	1278.72	2.00669		--	--	1332	0.98172	1107.7	1.03132				1292.22	3.00003						1278.72	2.03407									1292.22	2				1292.22	-0.3
	0.51174	0.000492474		3.06334	0.00207				1300.2	1.26081		--	--	1279.68	2.00661		--	--	1333	0.98406	1108.29	1.03686				1293.2	3.00006						1279.68	2.03714									1293.2	2				1293.2	-0.3
	0.513	0.000512667		3.06637	0.00201				1301.18	1.16682		--	--	1280.64	2.00685		--	--	1334	0.98733	1109	1.03672				1294.18	3.00011						1280.64	2.04042									1294.18	2				1294.18	-0.3
	0.51426	0.000542597		3.06939	0.00196				1302.17	1.07804		--	--	1281.6	2.00746		--	--	1335	0.99177	1109.63	1.05245				1295.15	3.00018						1281.6	2.04378									1295.15	2				1295.15	-0.3
	0.51552	0.000582807		3.07241	0.00201				1303.15	0.99894		--	--	1282.56	2.00851		--	--	1336	0.99756	1110.22	1.05373				1296.13	3.0003						1282.56	2.04715									1296.13	2				1296.13	-0.3
	0.51679	0.000625065		3.07544	0.00203				1304.14	0.93241		--	--	1283.52	2.01005		--	--	1337	1.00489	1110.93	1.04152				1297.1	3.00049						1283.52	2.05036									1297.1	2				1297.1	-0.3
	0.51805	0.000659738		3.07847	0.00207				1305.12	0.87973		--	--	1284.48	2.01211		--	--	1338	1.01379	1111.56	1.05245				1298.08	3.00077						1284.48	2.05333									1298.08	2				1298.08	-0.3
	0.51932	0.000683989		3.08149	0.00207				1306.11	0.84085		--	--	1285.44	2.0147		--	--	1339	1.02419	1112.15	1.05123				1299.06	3.00118						1285.44	2.05598									1299.06	2				1299.06	-0.3
	0.52059	0.000694624		3.08452	0.00206				1307.1	0.81471		--	--	1286.4	2.01777		--	--	1340	1.03586	1112.86	1.03918				1300.03	3.00174						1286.4	2.05827									1300.03	2				1300.03	-0.3
	0.52186	0.000685002		3.08756	0.00209				1308.08	0.79961		--	--	1287.36	2.02122		--	--	1341	1.04837	1113.49	1.04665				1301.01	3.0025						1287.36	2.06025									1301.01	2.00001				1301.01	-0.3
	0.52313	0.000667768		3.09059	0.00209				1309.07	0.79352		--	--	1288.32	2.02493		--	--	1342	1.06112	1114.07	1.0453				1301.98	3.00347						1288.32	2.06207									1301.98	2.00001				1301.98	-0.29999
	0.52441	0.000636466		3.09362	0.00214				1310.05	0.7943		--	--	1289.28	2.02873		--	--	1343	1.07334	1114.79	1.03742				1302.96	3.00469						1289.28	2.06393									1302.96	2.00003				1302.96	-0.29998
	0.52568	0.000597134		3.09666	0.00204				1311.04	0.79989		--	--	1290.24	2.03243		--	--	1344	1.08427	1115.41	1.04829				1303.94	3.00613						1290.24	2.06609									1303.94	2.00005				1303.94	-0.29996
	0.52696	0.000556372		3.0997	0.00212				1312.02	0.80843		--	--	1291.2	2.03584		--	--	1345	1.09307	1116	1.0508				1304.91	3.00778						1291.2	2.06877									1304.91	2.00008				1304.91	-0.29993
	0.52824	0.000530322		3.10274	0.00201				1313.01	0.8183		--	--	1292.16	2.03879		--	--	1346	1.09906	1116.72	1.04087				1305.89	3.00958						1292.16	2.07224									1305.89	2.00013				1305.89	-0.29987
	0.52952	0.00051367		3.10578	0.00203				1313.99	0.82822		--	--	1293.12	2.04115		--	--	1347	1.10175	1117.34	1.04694				1306.86	3.01145						1293.12	2.07672									1306.86	2.00021				1306.86	-0.29977
	0.5308	0.000516659		3.10882	0.00199				1314.97	0.83726		--	--	1294.08	2.04282		--	--	1348	1.10089	1117.93	1.04115				1307.84	3.01326						1294.08	2.08231									1307.84	2.00032				1307.84	-0.29962
	0.53208	0.000529115		3.11186	0.00199				1315.96	0.84484		--	--	1295.04	2.04377		--	--	1349	1.09658	1118.65	1.03001				1308.82	3.01489						1295.04	2.08905									1308.82	2.00048				1308.82	-0.29936
	0.53337	0.000564359		3.11491	0.002				1316.94	0.85075		--	--	1296	2.04405		--	--	1350	1.08915	1119.27	1.03678				1309.79	3.01623						1296	2.09687									1309.79	2.0007				1309.79	-0.29898
	0.53465	0.000628517		3.11796	0.00203				1317.93	0.85504		--	--	1296.96	2.04374		--	--	1351	1.07921	1119.86	1.04499				1310.77	3.01715						1296.96	2.10564									1310.77	2.001				1310.77	-0.29842
	0.53594	0.000696448		3.121	0.00199				1318.91	0.85795		--	--	1297.92	2.04301		--	--	1352	1.06751	1120.57	1.04689				1311.74	3.01758						1297.92	2.11511									1311.74	2.00138				1311.74	-0.29761
	0.53723	0.000763536		3.12405	0.00202				1319.9	0.8598		--	--	1298.88	2.04205		--	--	1353	1.05489	1121.2	1.07285				1312.72	3.01748						1298.88	2.12501									1312.72	2.00184				1312.72	-0.2965
	0.53852	0.000835835		3.1271	0.00202				1320.88	0.86088		--	--	1299.84	2.04109		--	--	1354	1.04214	1121.79	1.08135				1313.7	3.01686						1299.84	2.13505									1313.7	2.00239				1313.7	-0.29502
	0.53981	0.000907341		3.13016	0.00194				1321.87	0.86134		--	--	1300.8	2.04037		--	--	1355	1.02996	1122.5	1.06286				1314.67	3.01577						1300.8	2.14488									1314.67	2.00301				1314.67	-0.29313
	0.54111	0.000958247		3.13321	0.00205				1322.86	0.86119		--	--	1301.76	2.0401		--	--	1356	1.01886	1123.13	1.07233				1315.65	3.0143						1301.76	2.15422									1315.65	2.00367				1315.65	-0.29081
	0.5424	0.000997401		3.13627	0.00201				1323.84	0.86031		--	--	1302.72	2.04046		--	--	1357	1.00918	1123.72	1.05944				1316.62	3.01258						1302.72	2.16271									1316.62	2.00434				1316.62	-0.28806
	0.5437	0.00102		3.13932	0.00202				1324.83	0.85852		--	--	1303.68	2.04156		--	--	1358	1.00106	1124.43	1.03869				1317.6	3.01074						1303.68	2.17006									1317.6	2.00499				1317.6	-0.28495
	0.545	0.00102		3.14238	0.00197				1325.81	0.85571		--	--	1304.64	2.04343		--	--	1359	0.99451	1125.06	1.04336				1318.58	3.00889						1304.64	2.17595									1318.58	2.00556				1318.58	-0.2816
	0.5463	0.00102		3.14544	0.00194				1326.8	0.85197		--	--	1305.6	2.046		--	--	1360	0.98941	1125.65	1.0436				1319.55	3.00713						1305.6	2.17997									1319.55	2.00601				1319.55	-0.27817
	0.5476	0.00103		3.1485	0.00187				1327.78	0.84769		--	--	1306.56	2.04909		--	--	1361	0.98558	1126.36	1.03763				1320.53	3.00555						1306.56	2.18187									1320.53	2.0063				1320.53	-0.27486
	0.5489	0.00103		3.15157	0.002				1328.77	0.84359		--	--	1307.52	2.05245		--	--	1362	0.98279	1126.99	1.05084				1321.5	3.00419						1307.52	2.18131									1321.5	2.00641				1321.5	-0.27191
	0.55021	0.00104		3.15463	0.00201				1329.75	0.84076		--	--	1308.48	2.05576		--	--	1363	0.98084	1127.57	1.05358				1322.48	3.00307						1308.48	2.17813									1322.48	2.00633				1322.48	-0.26955
	0.55152	0.00106		3.1577	0.00202				1330.73	0.84056		--	--	1309.44	2.05866		--	--	1364	0.97951	1128.29	1.04286				1323.46	3.00218						1309.44	2.17226									1323.46	2.00607				1323.46	-0.26796
	0.55282	0.0011		3.16076	0.00191				1331.72	0.84451		--	--	1310.4	2.06083		--	--	1365	0.97864	1128.91	1.05292				1324.43	3.0015						1310.4	2.16376									1324.43	2.00564				1324.43	-0.26729
	0.55413	0.00115		3.16383	0.0019				1332.7	0.85413		--	--	1311.36	2.06201		--	--	1366	0.97813	1129.5	1.05051				1325.41	3.001						1311.36	2.15289									1325.41	2.00509				1325.41	-0.26759
	0.55544	0.00123		3.1669	0.00196				1333.69	0.87071		--	--	1312.32	2.06203		--	--	1367	0.97785	1130.22	1.03779				1326.38	3.00065						1312.32	2.14004									1326.38	2.00445				1326.38	-0.26885
	0.55676	0.00129		3.16998	0.00203				1334.67	0.89518		--	--	1313.28	2.06083		--	--	1368	0.97776	1130.84	1.04445				1327.36	3.00041						1313.28	2.12574									1327.36	2.00379				1327.36	-0.27094
	0.55807	0.00137		3.17305	0.002				1335.66	0.92788		--	--	1314.24	2.0585		--	--	1369	0.97779	1131.43	1.04198				1328.34	3.00026						1314.24	2.11065									1328.34	2.00313				1328.34	-0.27369
	0.55939	0.00144		3.17612	0.00203				1336.64	0.96844		--	--	1315.2	2.05523		--	--	1370	0.97793	1132.15	1.03369				1329.31	3.00016						1315.2	2.09538									1329.31	2.00251				1329.31	-0.27689
	0.5607	0.0015		3.1792	0.00195				1337.63	1.01567		--	--	1316.16	2.05129		--	--	1371	0.97814	1132.77	1.04401				1330.29	3.00011						1316.16	2.08063									1330.29	2.00197				1330.29	-0.2803
	0.56202	0.00153		3.18228	0.00202				1338.62	1.06754		--	--	1317.12	2.047		--	--	1372	0.97843	1133.36	1.05049				1331.26	3.0001						1317.12	2.06692									1331.26	2.00151				1331.26	-0.2837
	0.56334	0.00154		3.18536	0.00204				1339.6	1.12125		--	--	1318.08	2.04268		--	--	1373	0.9788	1134.07	1.04729				1332.24	3.00012						1318.08	2.05469									1332.24	2.00114				1332.24	-0.28692
	0.56467	0.00153		3.18844	0.00203				1340.59	1.17339		--	--	1319.04	2.03862		--	--	1374	0.97926	1134.7	1.06515				1333.22	3.00017						1319.04	2.04429									1333.22	2.00085				1333.22	-0.28981
	0.56599	0.0015		3.19152	0.00201				1341.57	1.22024		--	--	1320	2.03504		--	--	1375	0.97985	1135.29	1.06599				1334.19	3.00027						1320	2.03587									1334.19	2.00063				1334.19	-0.2923
	0.56731	0.00146		3.1946	0.002				1342.56	1.25812		--	--	1320.96	2.03208		--	--	1376	0.98061	1136	1.05112				1335.17	3.00044						1320.96	2.02947									1335.17	2.00048				1335.17	-0.29435
	0.56864	0.00141		3.19769	0.00207				1343.54	1.28382		--	--	1321.92	2.02979		--	--	1377	0.98161	1136.63	1.05737				1336.14	3.0007						1321.92	2.02507									1336.14	2.00038				1336.14	-0.29598
	0.56997	0.00136		3.20078	0.00211				1344.53	1.29494		--	--	1322.88	2.02811		--	--	1378	0.9829	1137.22	1.05356				1337.12	3.00109						1322.88	2.02251									1337.12	2.00031				1337.12	-0.29722
	0.5713	0.00131		3.20387	0.00209				1345.51	1.29027		--	--	1323.84	2.02695		--	--	1379	0.98457	1137.93	1.04377				1338.1	3.00168						1323.84	2.02158									1338.1	2.00027				1338.1	-0.29814
	0.57263	0.00126		3.20696	0.00219				1346.49	1.26989		--	--	1324.8	2.02614		--	--	1380	0.9867	1138.56	1.05456				1339.07	3.00253						1324.8	2.02208									1339.07	2.00024				1339.07	-0.29879
	0.57396	0.00124		3.21005	0.00203				1347.48	1.23524		--	--	1325.76	2.02549		--	--	1381	0.98932	1139.15	1.06004				1340.05	3.00375						1325.76	2.02372									1340.05	2.00022				1340.05	-0.29924
	0.5753	0.00121		3.21314	0.00204				1348.46	1.18886		--	--	1326.72	2.02483		--	--	1382	0.99252	1139.86	1.05416				1341.02	3.00544						1326.72	2.02626									1341.02	2.0002				1341.02	-0.29953
	0.57663	0.00121		3.21623	0.00197				1349.45	1.13412		--	--	1327.68	2.024		--	--	1383	0.99637	1140.48	1.06825				1342	3.00773						1327.68	2.02943									1342	2.00018				1342	-0.29972
	0.57797	0.00122		3.21933	0.00208				1350.43	1.07476		--	--	1328.64	2.0229		--	--	1384	1.00085	1141.07	1.06864				1342.98	3.01078						1328.64	2.03296									1342.98	2.00016				1342.98	-0.29984
	0.57931	0.00123		3.22243	0.00211				1351.42	1.01447		--	--	1329.6	2.02148		--	--	1385	1.00602	1141.79	1.05653				1343.95	3.01472						1329.6	2.03663									1343.95	2.00014				1343.95	-0.29991
	0.58065	0.00124		3.22553	0.00209				1352.4	0.9565		--	--	1330.56	2.01975		--	--	1386	1.01186	1142.41	1.07226				1344.93	3.0197						1330.56	2.04018									1344.93	2.00012				1344.93	-0.29995
	0.58199	0.00123		3.22863	0.00204				1353.39	0.90341		--	--	1331.52	2.01775		--	--	1387	1.01835	1143	1.0756				1345.9	3.02581						1331.52	2.04348									1345.9	2.0001				1345.9	-0.29997
	0.58334	0.00122		3.23173	0.00213				1354.38	0.85688		--	--	1332.48	2.0156		--	--	1388	1.02542	1143.72	1.06129				1346.88	3.03309						1332.48	2.04634									1346.88	2.00008				1346.88	-0.29999
	0.58468	0.00119		3.23483	0.00218				1355.36	0.81779		--	--	1333.44	2.0134		--	--	1389	1.03293	1144.34	1.07475				1347.86	3.04147						1333.44	2.04873									1347.86	2.00007				1347.86	-0.29999
	0.58603	0.00114		3.23793	0.00222				1356.35	0.78623		--	--	1334.4	2.01127		--	--	1390	1.0407	1144.93	1.07229				1348.83	3.05078						1334.4	2.0506									1348.83	2.00005				1348.83	-0.3
	0.58738	0.00108		3.24104	0.00227				1357.33	0.76175		--	--	1335.36	2.00933		--	--	1391	1.04846	1145.64	1.05596				1349.81	3.06071						1335.36	2.05198									1349.81	2.00004				1349.81	-0.3
	0.58873	0.000998706		3.24415	0.00217				1358.32	0.74353		--	--	1336.32	2.00767		--	--	1392	1.05587	1146.27	1.06242				1350.78	3.07084						1336.32	2.05296									1350.78	2.00003				1350.78	-0.3
	0.59008	0.000931279		3.24726	0.00223				1359.3	0.73056		--	--	1337.28	2.00635		--	--	1393	1.06251	1146.86	1.05389				1351.76	3.08062						1337.28	2.05366									1351.76	2.00002				1351.76	-0.3
	0.59143	0.000842859		3.25037	0.00224				1360.29	0.72181		--	--	1338.24	2.00545		--	--	1394	1.06798	1147.57	1.04075				1352.74	3.08944						1338.24	2.05427									1352.74	2.00001				1352.74	-0.3
	0.59278	0.000759513		3.25348	0.00221				1361.27	0.71637		--	--	1339.2	2.00499		--	--	1395	1.07188	1148.2	1.05099				1353.71	3.09669						1339.2	2.05493									1353.71	2.00001				1353.71	-0.3
	0.59414	0.000688867		3.25659	0.00227				1362.26	0.71349		--	--	1340.16	2.00497		--	--	1396	1.07386	1148.79	1.06061				1354.69	3.1018						1340.16	2.0559									1354.69	2.00001				1354.69	-0.3
	0.5955	0.000625459		3.25971	0.00208				1363.24	0.71266		--	--	1341.12	2.00541		--	--	1397	1.07369	1149.5	1.05909				1355.66	3.10438						1341.12	2.05734									1355.66	2				1355.66	-0.3
	0.59686	0.000581898		3.26283	0.00219				1364.22	0.71357		--	--	1342.08	2.00631		--	--	1398	1.07132	1150.13	1.07749				1356.64	3.10419						1342.08	2.05949									1356.64	2				1356.64	-0.3
	0.59822	0.000548273		3.26594	0.00229				1365.21	0.71619		--	--	1343.04	2.00763		--	--	1399	1.06688	1150.72	1.07544				1357.62	3.10125						1343.04	2.06245									1357.62	2				1357.62	-0.3
	0.59958	0.000524862		3.26906	0.00217				1366.19	0.72069		--	--	1344	2.00937		--	--	1400	1.0606	1151.43	1.0569				1358.59	3.09579						1344	2.06636									1358.59	2				1358.59	-0.3
	0.60094	0.000513749		3.27218	0.00213				1367.18	0.72745		--	--	1344.96	2.01147		--	--	1401	1.05292	1152.06	1.06393				1359.57	3.08827						1344.96	2.07119									1359.57	2				1359.57	-0.3
	0.60231	0.000496944		3.27531	0.00218				1368.16	0.73703		--	--	1345.92	2.01389		--	--	1402	1.0443	1152.64	1.06277				1360.54	3.07928						1345.92	2.07682									1360.54	2				1360.54	-0.3
	0.60368	0.000483253		3.27843	0.00216				1369.15	0.75014		--	--	1346.88	2.01656		--	--	1403	1.03528	1153.36	1.05483				1361.52	3.06952						1346.88	2.08303									1361.52	2				1361.52	-0.3
	0.60504	0.000462263		3.28156	0.0022				1370.13	0.76753		--	--	1347.84	2.01942		--	--	1404	1.02634	1153.98	1.0702				1362.5	3.05968						1347.84	2.08948									1362.5	2				1362.5	-0.3
	0.60641	0.000421292		3.28468	0.00216				1371.12	0.78996		--	--	1348.8	2.02239		--	--	1405	1.01791	1154.57	1.07798				1363.47	3.05039						1348.8	2.0957									1363.47	2				1363.47	-0.3
	0.60779	0.00037839		3.28781	0.00211				1372.11	0.81805		--	--	1349.76	2.0254		--	--	1406	1.01029	1155.29	1.07057				1364.45	3.04217						1349.76	2.10115									1364.45	2				1364.45	-0.3
	0.60916	0.000319877		3.29094	0.0022				1373.09	0.85218		--	--	1350.72	2.02837		--	--	1407	1.00366	1155.91	1.09353				1365.42	3.0354						1350.72	2.10531									1365.42	2				1365.42	-0.3
	0.61053	0.000249631		3.29407	0.00208				1374.08	0.89235		--	--	1351.68	2.03121		--	--	1408	0.99812	1156.5	1.09592				1366.4	3.0303						1351.68	2.1077									1366.4	2				1366.4	-0.3
	0.61191	0.000186761		3.29721	0.00211				1375.06	0.9381		--	--	1352.64	2.03385		--	--	1409	0.99364	1157.22	1.07559				1367.38	3.02694						1352.64	2.10794									1367.38	2				1367.38	-0.3
	0.61329	0.000130098		3.30034	0.00214				1376.05	0.98841		--	--	1353.6	2.03621		--	--	1410	0.99012	1157.84	1.08599				1368.35	3.02525						1353.6	2.10587									1368.35	2				1368.35	-0.3
	0.61467	6.54246e-05		3.30348	0.00214				1377.03	1.0417		--	--	1354.56	2.03822		--	--	1411	0.98743	1158.43	1.07554				1369.33	3.02507						1354.56	2.10149									1369.33	2				1369.33	-0.3
	0.61605	2.935e-05		3.30661	0.00211				1378.02	1.09586		--	--	1355.52	2.03978		--	--	1412	0.98541	1159.14	1.05456				1370.3	3.02614						1355.52	2.09498									1370.3	2				1370.3	-0.3
	0.61743	-3.31665e-06		3.30975	0.00208				1379	1.14835		--	--	1356.48	2.04083		--	--	1413	0.9839	1159.77	1.06025				1371.28	3.02816						1356.48	2.08675									1371.28	2				1371.28	-0.3
	0.61881	-4.74784e-06		3.31289	0.00207				1379.98	1.1964		--	--	1357.44	2.04129		--	--	1414	0.98277	1160.36	1.05992				1372.26	3.03079						1357.44	2.07728									1372.26	2				1372.26	-0.3
	0.6202	-5.75846e-06		3.31604	0.0022				1380.97	1.23725		--	--	1358.4	2.04113		--	--	1415	0.98189	1161.07	1.05259				1373.23	3.03371						1358.4	2.06713									1373.23	2				1373.23	-0.29999
	0.62159	3.21831e-05		3.31918	0.00213				1381.95	1.26833		--	--	1359.36	2.04031		--	--	1416	0.9812	1161.7	1.06521				1374.21	3.03662						1359.36	2.05687									1374.21	2				1374.21	-0.29999
	0.62297	7.54439e-05		3.32232	0.00211				1382.94	1.2876		--	--	1360.32	2.03888		--	--	1417	0.98064	1162.29	1.06784				1375.18	3.03926						1360.32	2.04701									1375.18	2				1375.18	-0.29999
	0.62436	0.00013484		3.32547	0.00204				1383.92	1.29372		--	--	1361.28	2.03688		--	--	1418	0.98015	1163	1.05728				1376.16	3.04145						1361.28	2.03793									1376.16	2				1376.16	-0.29999
	0.62576	0.000193101		3.32862	0.00205				1384.91	1.28619		--	--	1362.24	2.03441		--	--	1419	0.97973	1163.63	1.06895				1377.14	3.04307						1362.24	2.0299									1377.14	2				1377.14	-0.29999
	0.62715	0.00026435		3.33177	0.002				1385.89	1.26546		--	--	1363.2	2.03163		--	--	1420	0.97936	1164.22	1.06848				1378.11	3.04407						1363.2	2.02306									1378.11	2				1378.11	-0.29999
	0.62854	0.000310002		3.33492	0.00201				1386.88	1.23283		--	--	1364.16	2.02867		--	--	1421	0.97906	1164.93	1.0539				1379.09	3.04446						1364.16	2.01748									1379.09	2				1379.09	-0.29999
	0.62994	0.000361131		3.33807	0.00223				1387.87	1.19037		--	--	1365.12	2.02569		--	--	1422	0.97884	1165.55	1.06388				1380.06	3.04432						1365.12	2.01309									1380.06	2				1380.06	-0.29999
	0.63134	0.000395658		3.34123	0.00206				1388.85	1.1407		--	--	1366.08	2.02287		--	--	1423	0.97868	1166.14	1.06043				1381.04	3.04372						1366.08	2.00977									1381.04	2				1381.04	-0.29999
	0.63274	0.000420868		3.34438	0.0021				1389.84	1.08668		--	--	1367.04	2.02034		--	--	1424	0.97862	1166.86	1.04554				1382.02	3.04277						1367.04	2.00743									1382.02	2				1382.02	-0.29999
	0.63414	0.000434893		3.34754	0.00211				1390.82	1.03122		--	--	1368	2.01825		--	--	1425	0.97868	1167.48	1.0583				1382.99	3.04155						1368	2.0059									1382.99	2				1382.99	-0.29999
	0.63554	0.000449254		3.3507	0.00211				1391.81	0.97693		--	--	1368.96	2.0167		--	--	1426	0.97888	1168.07	1.06049				1383.97	3.04016						1368.96	2.00509									1383.97	2				1383.97	-0.29999
	0.63694	0.000474879		3.35386	0.00211				1392.79	0.926		--	--	1369.92	2.01581		--	--	1427	0.97924	1168.79	1.04788				1384.94	3.03865						1369.92	2.00488									1384.94	2				1384.94	-0.3
	0.63835	0.000499662		3.35702	0.00209				1393.78	0.88003		--	--	1370.88	2.01567		--	--	1428	0.97978	1169.41	1.06311				1385.92	3.03708						1370.88	2.00523									1385.92	2				1385.92	-0.3
	0.63976	0.000544845		3.36018	0.00198				1394.76	0.84		--	--	1371.84	2.01635		--	--	1429	0.98052	1170	1.05909				1386.9	3.03552						1371.84	2.00609									1386.9	2				1386.9	-0.3
	0.64117	0.000577565		3.36334	0.00206				1395.74	0.80633		--	--	1372.8	2.01789		--	--	1430	0.98147	1170.72	1.04057				1387.87	3.03403						1372.8	2.00748									1387.87	2				1387.87	-0.3
	0.64258	0.000653523		3.36651	0.00197				1396.73	0.77891		--	--	1373.76	2.02035		--	--	1431	0.98263	1171.34	1.04879				1388.85	3.03267						1373.76	2.00939									1388.85	2				1388.85	-0.3
	0.64399	0.000740379		3.36968	0.002				1397.71	0.75727		--	--	1374.72	2.02369		--	--	1432	0.98398	1171.93	1.04847				1389.82	3.03153						1374.72	2.01182									1389.82	2				1389.82	-0.3
	0.6454	0.000830995		3.37285	0.00202				1398.7	0.7407		--	--	1375.68	2.02787		--	--	1433	0.98548	1172.64	1.03854				1390.8	3.03066						1375.68	2.01476									1390.8	2				1390.8	-0.3
	0.64682	0.000931967		3.37602	0.00193				1399.68	0.72839		--	--	1376.64	2.03276		--	--	1434	0.98707	1173.27	1.04789				1391.78	3.03011						1376.64	2.01818									1391.78	2.00001				1391.78	-0.3
	0.64823	0.00103		3.37919	0.00205				1400.67	0.7195		--	--	1377.6	2.03819		--	--	1435	0.98869	1173.86	1.04602				1392.75	3.02988						1377.6	2.02199									1392.75	2.00001				1392.75	-0.3
	0.64965	0.00112		3.38236	0.00212				1401.65	0.71324		--	--	1378.56	2.04391				1436	0.99024	1174.57	1.03623				1393.73	3.02993						1378.56	2.02603									1393.73	2.00002				1393.73	-0.3
	0.65107	0.0012		3.38554	0.00215				1402.64	0.70895		--	--	1379.52	2.04962				1437	0.99162	1175.2	1.04782				1394.7	3.03019						1379.52	2.03011									1394.7	2.00003				1394.7	-0.3
	0.65249	0.00127		3.38871	0.00218				1403.62	0.70608		--	--	1380.48	2.05502				1438	0.99276	1175.79	1.04682				1395.68	3.03051						1380.48	2.03407									1395.68	2.00005				1395.68	-0.3
	0.65391	0.00133		3.39189	0.00203				1404.61	0.70419		--	--	1381.44	2.0598				1439	0.99359	1176.5	1.03148				1396.66	3.03075						1381.44	2.03759									1396.66	2.00009				1396.66	-0.3
	0.65534	0.00138		3.39507	0.00193				1405.6	0.70296		--	--	1382.4	2.0637				1440	0.99402	1177.13	1.03164				1397.63	3.03075						1382.4	2.04047									1397.63	2.00013				1397.63	-0.3
	0.65676	0.00141		3.39825	0.00195				1406.58	0.70217		--	--	1383.36	2.06653				1441	0.99407	1177.71	1.02575				1398.61	3.03039						1383.36	2.04246									1398.61	2.00021				1398.61	-0.3
	0.65819	0.00143		3.40143	0.00183				1407.57	0.70166		--	--	1384.32	2.06823				1442	0.99367	1178.43	1.01887				1399.58	3.02955						1384.32	2.04347									1399.58	2.00031				1399.58	-0.3
	0.65962	0.00144		3.40461	0.00214				1408.55	0.70132		--	--	1385.28	2.06885				1443	0.99291	1179.05	1.02765				1400.56	3.0282						1385.28	2.04335									1400.56	2.00045				1400.56	-0.3
	0.66105	0.00147		3.4078	0.0023				1409.54	0.70108		--	--	1386.24	2.06855				1444	0.99181	1179.64	1.03371				1401.54	3.02635						1386.24	2.04215									1401.54	2.00063				1401.54	-0.3
	0.66248	0.00149		3.41099	0.00213				1410.52	0.7009		--	--	1387.2	2.06762				1445	0.99046	1180.36	1.02891				1402.51	3.02407						1387.2	2.03995									1402.51	2.00087				1402.51	-0.3
	0.66392	0.0015		3.41417	0.00195				1411.51	0.70077		--	--	1388.16	2.06639				1446	0.98893	1180.98	1.04189				1403.49	3.02146						1388.16	2.03693									1403.49	2.00116				1403.49	-0.3
	0.66535	0.00154		3.41736	0.00191				1412.49	0.70068		--	--	1389.12	2.06524				1447	0.98731	1181.57	1.04102				1404.46	3.01866						1389.12	2.0333									1404.46	2.00152				1404.46	-0.3
	0.66679	0.00156		3.42055	0.0018				1413.47	0.70062		--	--	1390.08	2.06449				1448	0.98572	1182.29	1.02775				1405.44	3.01582						1390.08	2.02934									1405.44	2.00193				1405.44	-0.3
	0.66823	0.00162		3.42375	0.00207				1414.46	0.70062		--	--	1391.04	2.06441				1449	0.9842	1182.91	1.03244				1406.42	3.01308						1391.04	2.02527									1406.42	2.00239				1406.42	-0.29999
	0.66967	0.00167		3.42694	0.00201				1415.44	0.70069		--	--	1392	2.06514				1450	0.98282	1183.5	1.0253				1407.39	3.01053						1392	2.02137									1407.39	2.00288				1407.39	-0.29999
	0.67111	0.00171		3.43014	0.00216				1416.43	0.70087		--	--	1392.96	2.06667				1451	0.98166	1184.21	1.01255				1408.37	3.00827						1392.96	2.01781									1408.37	2.00339				1408.37	-0.29998
	0.67255	0.00173		3.43333	0.0022				1417.41	0.70122				1393.92	2.06887				1452	0.98071	1184.84	1.01743				1409.34	3.00634						1393.92	2.01474									1409.34	2.00387				1409.34	-0.29996
	0.67399	0.00176		3.43653	0.00195				1418.4	0.7018				1394.88	2.07145				1453	0.98001	1185.43	1.0243				1410.32	3.00476						1394.88	2.01228									1410.32	2.00431				1410.32	-0.29992
	0.67544	0.00177		3.43973	0.00187				1419.38	0.70273				1395.84	2.07406				1454	0.97954	1186.14	1.0256				1411.3	3.00352						1395.84	2.01045									1411.3	2.00468				1411.3	-0.29986
	0.67689	0.00175		3.44293	0.00168				1420.37	0.70415				1396.8	2.07629				1455	0.97929	1186.77	1.045				1412.27	3.00262						1396.8	2.00928									1412.27	2.00494				1412.27	-0.29976
	0.67834	0.0017		3.44614	0.00186				1421.36	0.70628				1397.76	2.07777				1456	0.97924	1187.36	1.04982				1413.25	3.00201						1397.76	2.00874									1413.25	2.00509				1413.25	-0.2996
	0.67979	0.00165		3.44934	0.00208				1422.34	0.70938				1398.72	2.07815				1457	0.97934	1188.07	1.03512				1414.22	3.00168						1398.72	2.00876									1414.22	2.0051				1414.22	-0.29934
	0.68124	0.00159		3.45255	0.00218				1423.33	0.71383				1399.68	2.07725				1458	0.97957	1188.7	1.04523				1415.2	3.0016						1399.68	2.00932									1415.2	2.00498				1415.2	-0.29894
	0.68269	0.00152		3.45575	0.00203				1424.31	0.7201				1400.64	2.07497				1459	0.97988	1189.29	1.03913				1416.18	3.00176						1400.64	2.01032									1416.18	2.00474				1416.18	-0.29835
	0.68415	0.00144		3.45896	0.00191				1425.3	0.72879				1401.6	2.07139				1460	0.98024	1190	1.02422				1417.15	3.00216						1401.6	2.01166									1417.15	2.00441				1417.15	-0.29748
	0.6856	0.00137		3.46217	0.00191				1426.28	0.74062				1402.56	2.0667				1461	0.98061	1190.63	1.03077				1418.13	3.00279						1402.56	2.01328									1418.13	2.004				1418.13	-0.29625
	0.68706	0.00129		3.46539	0.00193				1427.27	0.75642				1403.52	2.06122				1462	0.98096	1191.21	1.0339				1419.1	3.00367						1403.52	2.01502									1419.1	2.00356				1419.1	-0.29457
	0.68852	0.00122		3.4686	0.00171				1428.25	0.77714				1404.48	2.05533				1463	0.98128	1191.93	1.03394				1420.08	3.0048						1404.48	2.01682									1420.08	2.00312				1420.08	-0.29233
	0.68998	0.00116		3.47181	0.00204				1429.23	0.80374				1405.44	2.04945				1464	0.98156	1192.55	1.0593				1421.06	3.00618						1405.44	2.01852									1421.06	2.00272				1421.06	-0.28944
	0.69145	0.00112		3.47503	0.00218				1430.22	0.8371				1406.4	2.04401				1465	0.98176	1193.14	1.07219				1422.03	3.0078						1406.4	2.02004									1422.03	2.0024				1422.03	-0.28584
	0.69291	0.00107		3.47825	0.00212				1431.2	0.87793				1407.36	2.03939				1466	0.98191	1193.86	1.06305				1423.01	3.00962						1407.36	2.02123									1423.01	2.00218				1423.01	-0.28149
	0.69438	0.00103		3.48147	0.00181				1432.19	0.92655				1408.32	2.03594				1467	0.98199	1194.48	1.07971				1423.98	3.01159						1408.32	2.02205									1423.98	2.00209				1423.98	-0.27642
	0.69584	0.000979703		3.48469	0.00181				1433.17	0.98277				1409.28	2.03393				1468	0.98203	1195.07	1.07277				1424.96	3.01365						1409.28	2.02242									1424.96	2.00215				1424.96	-0.27072
	0.69731	0.000932917		3.48791	0.00209				1434.16	1.04571				1410.24	2.03356				1469	0.98201	1195.79	1.05545				1425.94	3.0157						1410.24	2.02232									1425.94	2.00238				1425.94	-0.26457
	0.69878	0.000877416		3.49113	0.00209				1435.14	1.11369				1411.2	2.03496				1470	0.98194	1196.41	1.05733				1426.91	3.01764						1411.2	2.02176									1426.91	2.00278				1426.91	-0.25822
	0.70026	0.000814993		3.49436	0.0021				1436.13	1.1842				1412.16	2.03817				1471	0.98183	1197	1.05553				1427.89	3.01938						1412.16	2.02078									1427.89	2.00335				1427.89	-0.25199
	0.70173	0.000743961		3.49759	0.00217				1437.12	1.25399				1413.12	2.04315				1472	0.98165	1197.71	1.05969				1428.86	3.0208						1413.12	2.01944									1428.86	2.00408				1428.86	-0.24622
	0.70321	0.000647375		3.50082	0.0021				1438.1	1.31929				1414.08	2.04976				1473	0.98143	1198.34	1.07083				1429.84	3.02183						1414.08	2.01789									1429.84	2.00495				1429.84	-0.24129
	0.70468	0.000557917		3.50405	0.00211				1439.09	1.37607				1415.04	2.05781				1474	0.98117	1198.93	1.08375				1430.82	3.02242						1415.04	2.0162									1430.82	2.00592				1430.82	-0.23755
	0.70616	0.000466298		3.50728	0.00202				1440.07	1.42051				1416	2.06699				1475	0.98085	1199.64	1.09464				1431.79	3.02254						1416	2.01449									1431.79	2.00695				1431.79	-0.23525
	0.70764	0.00037195		3.51051	0.00211				1441.06	1.44938				1416.96	2.07695				1476	0.98048	1200.27	1.10758				1432.77	3.02221						1416.96	2.01287									1432.77	2.00798				1432.77	-0.23457
	0.70912	0.000280098		3.51374	0.00208				1442.04	1.46042				1417.92	2.08724				1477	0.98009	1200.86	1.11168				1433.74	3.02147						1417.92	2.0114									1433.74	2.00894				1433.74	-0.23557
	0.71061	0.000199876		3.51698	0.00203				1443.03	1.45267				1418.88	2.0974				1478	0.97969	1201.57	1.12123				1434.72	3.02042						1418.88	2.0102									1434.72	2.00978				1434.72	-0.23816
	0.71209	0.000137757		3.52022	0.00214				1444.01	1.42657				1419.84	2.10694				1479	0.97929	1202.2	1.12924				1435.7	3.01917						1419.84	2.00931									1435.7	2.01043				1435.7	-0.24215
	0.71358	8.44935e-05		3.52346	0.00202				1444.99	1.38393				1420.8	2.11539				1480	0.97891	1202.79	1.13885				1436.67	3.01787						1420.8	2.00871									1436.67	2.01085				1436.67	-0.24726
	0.71506	5.348e-05		3.5267	0.00188				1445.98	1.32771				1421.76	2.12231				1481	0.97856	1203.5	1.15287				1437.65	3.01666						1421.76	2.00841									1437.65	2.011				1437.65	-0.25314
	0.71655	3.19037e-05		3.52994	0.00193				1446.96	1.26166				1422.72	2.12733				1482	0.97828	1204.12	1.14724				1438.62	3.01568						1422.72	2.00837									1438.62	2.01088				1438.62	-0.25941
	0.71804	2.35249e-05		3.53318	0.00205				1447.95	1.18995				1423.68	2.13019				1483	0.97807	1204.71	1.14689				1439.6	3.01508						1423.68	2.00858									1439.6	2.01048				1439.6	-0.26572
	0.71954	9.47347e-06		3.53642	0.00193				1448.93	1.11666				1424.64	2.13069				1484	0.97793	1205.43	1.16405				1440.58	3.01498						1424.64	2.00894									1440.58	2.00985				1440.58	-0.27177
	0.72103	7.90809e-06		3.53967	0.00188				1449.92	1.04546				1425.6	2.12882				1485	0.97787	1206.05	1.15898				1441.55	3.01544						1425.6	2.00939									1441.55	2.00902				1441.55	-0.27731
	0.72253	1.34252e-05		3.54292	0.00203				1450.9	0.97928				1426.56	2.12463				1486	0.97789	1206.64	1.17126				1442.53	3.0165						1426.56	2.0099									1442.53	2.00806				1442.53	-0.28219
	0.72402	1.42436e-05		3.54617	0.00223				1451.89	0.92021				1427.52	2.11834				1487	0.97799	1207.36	1.18937				1443.5	3.01816						1427.52	2.01039									1443.5	2.00702				1443.5	-0.28632
	0.72552	9.01729e-07		3.54942	0.00216				1452.88	0.86943				1428.48	2.11025				1488	0.97814	1207.98	1.20575				1444.48	3.02034						1428.48	2.01082									1444.48	2.00598				1444.48	-0.28968
	0.72702	-3.09609e-06		3.55267	0.0022				1453.86	0.82732				1429.44	2.10075				1489	0.97834	1208.57	1.22187				1445.46	3.02294						1429.44	2.01117									1445.46	2.00499				1445.46	-0.29231
	0.72852	-4.10358e-06		3.55592	0.00213				1454.85	0.79358				1430.4	2.09028				1490	0.9786	1209.29	1.2203				1446.43	3.02578						1430.4	2.01145									1446.43	2.00411				1446.43	-0.29428
	0.73003	-1.15366e-05		3.55918	0.00215				1455.83	0.76745				1431.36	2.07931				1491	0.9789	1209.91	1.24617				1447.41	3.02868						1431.36	2.01167									1447.41	2.00336				1447.41	-0.2957
	0.73153	-3.63279e-07		3.56244	0.0021				1456.82	0.74788				1432.32	2.0683				1492	0.97925	1210.5	1.26349				1448.38	3.03141						1432.32	2.01185									1448.38	2.00279				1448.38	-0.29665
	0.73304	-8.68302e-06		3.56569	0.0019				1457.8	0.73373				1433.28	2.05766				1493	0.97966	1211.21	1.26073				1449.36	3.03376						1433.28	2.01203									1449.36	2.00241				1449.36	-0.29725
	0.73454	1.21715e-05		3.56895	0.00195				1458.79	0.72388				1434.24	2.04772				1494	0.98014	1211.84	1.31386				1450.34	3.03553						1434.24	2.01228									1450.34	2.00225				1450.34	-0.29759
	0.73605	4.21944e-05		3.57221	0.00194				1459.77	0.71729				1435.2	2.03873				1495	0.98075	1212.43	1.33981				1451.31	3.03658						1435.2	2.01262									1451.31	2.00233				1451.31	-0.29774
	0.73757	9.47877e-05		3.57548	0.00201				1460.76	0.71313				1436.16	2.03086				1496	0.98153	1213.14	1.31847				1452.29	3.0368						1436.16	2.01313									1452.29	2.00266				1452.29	-0.29777
	0.73908	0.000150111		3.57874	0.00202				1461.74	0.7107				1437.12	2.02417				1497	0.98253	1213.77	1.3738				1453.26	3.03616						1437.12	2.01384									1453.26	2.00326				1453.26	-0.29775
	0.74059	0.000226717		3.58201	0.00205				1462.72	0.70951				1438.08	2.01863				1498	0.98381	1214.36	1.38063				1454.24	3.03471						1438.08	2.01478									1454.24	2.00414				1454.24	-0.2977
	0.74211	0.000312759		3.58527	0.00188				1463.71	0.70919				1439.04	2.01419				1499	0.98544	1215.07	1.32637				1455.22	3.03253						1439.04	2.01599									1455.22	2.00531				1455.22	-0.29767
	0.74362	0.000400663		3.58854	0.00202				1464.69	0.7095				1440	2.01071				1500	0.98745	1215.7	1.36758				1456.19	3.02979						1440	2.01755									1456.19	2.00676				1456.19	-0.29767
	0.74514	0.000485895		3.59181	0.00215				1465.68	0.71026				1440.96	2.00807				1501	0.9899	1216.28	1.35171				1457.17	3.02666						1440.96	2.01948									1457.17	2.00847				1457.17	-0.29771
	0.74666	0.000576817		3.59508	0.00223				1466.66	0.71138				1441.92	2.0061				1502	0.99278	1217	1.2777				1458.14	3.02333						1441.92	2.02188									1458.14	2.01041				1458.14	-0.2978
	0.74819	0.000656658		3.59836	0.00229				1467.65	0.71281				1442.88	2.00468				1503	0.99615	1217.62	1.31266				1459.12	3.01998						1442.88	2.02484									1459.12	2.01251				1459.12	-0.29794
	0.74971	0.000733089		3.60163	0.00245				1468.63	0.71453				1443.84	2.00368				1504	0.99994	1218.21	1.30481				1460.1	3.01676						1443.84	2.02847									1460.1	2.01468				1460.1	-0.29811
	0.75123	0.0007945		3.60491	0.00241				1469.62	0.71655				1444.8	2.00299				1505	1.00415	1218.93	1.24936				1461.07	3.01381						1444.8	2.03286									1461.07	2.01681				1461.07	-0.29831
	0.75276	0.000836355		3.60818	0.00203				1470.61	0.71898				1445.76	2.00256				1506	1.00875	1219.55	1.31182				1462.05	3.01119						1445.76	2.03812									1462.05	2.0188				1462.05	-0.29852
	0.75429	0.000879791		3.61146	0.00185				1471.59	0.72198				1446.72	2.0023				1507	1.01368	1220.14	1.32053				1463.02	3.00895						1446.72	2.04428									1463.02	2.02052				1463.02	-0.29874
	0.75582	0.000931467		3.61474	0.00173				1472.58	0.72587				1447.68	2.00219				1508	1.01893	1220.86	1.25986				1464	3.00709						1447.68	2.05139									1464	2.02186				1464	-0.29894
	0.75735	0.000965838		3.61803	0.00208				1473.56	0.73116				1448.64	2.00219				1509	1.02448	1221.48	1.32015				1464.98	3.00559						1448.64	2.05941									1464.98	2.02275				1464.98	-0.29913
	0.75888	0.00101		3.62131	0.00219				1474.55	0.73862				1449.6	2.00228				1510	1.03036	1222.07	1.30612				1465.95	3.0044						1449.6	2.06821									1465.95	2.02315				1465.95	-0.29929
	0.76042	0.00106		3.62459	0.00213				1475.53	0.74931				1450.56	2.00244				1511	1.03654	1222.78	1.22317				1466.93	3.00348						1450.56	2.07765									1466.93	2.02304				1466.93	-0.29942
	0.76195	0.00111		3.62788	0.00212				1476.52	0.76464				1451.52	2.00265				1512	1.04304	1223.41	1.2471				1467.9	3.00277						1451.52	2.08748									1467.9	2.02251				1467.9	-0.29951
	0.76349	0.00118		3.63117	0.00225				1477.5	0.78637				1452.48	2.0029				1513	1.04986	1224	1.21345				1468.88	3.00223						1452.48	2.09745									1468.88	2.02165				1468.88	-0.29954
	0.76503	0.00123		3.63446	0.00221				1478.48	0.81658				1453.44	2.00317				1514	1.05696	1224.71	1.14752				1469.86	3.00182						1453.44	2.10724									1469.86	2.02064				1469.86	-0.29952
	0.76657	0.0013		3.63775	0.00195				1479.47	0.85756				1454.4	2.00343				1515	1.06419	1225.34	1.16108				1470.83	3.0015						1454.4	2.11654									1470.83	2.0197				1470.83	-0.29944
	0.76811	0.00137		3.64104	0.00196				1480.45	0.91164				1455.36	2.00365				1516	1.07142	1225.93	1.14547				1471.81	3.00124						1455.36	2.12508									1471.81	2.0191				1471.81	-0.29927
	0.76965	0.00144		3.64433	0.0021				1481.44	0.98093				1456.32	2.00384				1517	1.07835	1226.64	1.1071				1472.78	3.00103						1456.32	2.13254									1472.78	2.01914				1472.78	-0.299
	0.7712	0.00148		3.64763	0.0021				1482.42	1.06701				1457.28	2.00396				1518	1.08473	1227.27	1.12356				1473.76	3.00086						1457.28	2.13867									1473.76	2.02015				1473.76	-0.29862
	0.77274	0.00152		3.65093	0.00199				1483.41	1.17057				1458.24	2.00401				1519	1.09018	1227.86	1.11406				1474.74	3.00072						1458.24	2.14323									1474.74	2.02244				1474.74	-0.2981
	0.77429	0.00156		3.65422	0.00194				1484.39	1.29104				1459.2	2.00397				1520	1.09439	1228.57	1.08126				1475.71	3.00061						1459.2	2.14607									1475.71	2.02636				1475.71	-0.29742
	0.77584	0.00156		3.65752	0.00204				1485.38	1.42631				1460.16	2.00386				1521	1.09702	1229.19	1.08651				1476.69	3.00051						1460.16	2.14699									1476.69	2.03218				1476.69	-0.29656
	0.77739	0.00157		3.66083	0.00206				1486.37	1.57256				1461.12	2.00367				1522	1.09787	1229.78	1.07418				1477.66	3.00043						1461.12	2.14599									1477.66	2.04013				1477.66	-0.29552
	0.77895	0.00156		3.66413	0.00204				1487.35	1.72426				1462.08	2.00342				1523	1.09682	1230.5	1.0566				1478.64	3.00036						1462.08	2.143									1478.64	2.05034				1478.64	-0.2943
	0.7805	0.00154		3.66743	0.00194				1488.34	1.87441				1463.04	2.00313				1524	1.09386	1231.12	1.07128				1479.62	3.0003						1463.04	2.13813									1479.62	2.06279				1479.62	-0.29291
	0.78206	0.00152		3.67074	0.00209				1489.32	2.01502				1464	2.00281				1525	1.08913	1231.71	1.07486				1480.59	3.00025						1464	2.13149									1480.59	2.07733				1480.59	-0.29139
	0.78361	0.0015		3.67405	0.00213				1490.31	2.13777				1464.96	2.00248				1526	1.08284	1232.43	1.06041				1481.57	3.00021						1464.96	2.12333									1481.57	2.09357				1481.57	-0.28979
	0.78517	0.00146		3.67735	0.00215				1491.29	2.2348				1465.92	2.00217				1527	1.07532	1233.05	1.0679				1482.54	3.00017						1465.92	2.11395									1482.54	2.11096				1482.54	-0.28818
	0.78673	0.00144		3.68066	0.00214				1492.28	2.29954				1466.88	2.00189				1528	1.06694	1233.64	1.06188				1483.52	3.00014						1466.88	2.10371									1483.52	2.12874				1483.52	-0.28664
	0.7883	0.00142		3.68398	0.00205				1493.26	2.32746				1467.84	2.00165				1529	1.05806	1234.36	1.05096				1484.5	3.00012						1467.84	2.09302									1484.5	2.14601				1484.5	-0.28525
	0.78986	0.00141		3.68729	0.00202				1494.24	2.31654				1468.8	2.00145				1530	1.04904	1234.98	1.0699				1485.47	3.0001						1468.8	2.08222									1485.47	2.1618				1485.47	-0.28411
	0.79142	0.0014		3.6906	0.00198				1495.23	2.26754				1469.76	2.00133				1531	1.0402	1235.57	1.08102				1486.45	3.00008						1469.76	2.07166									1486.45	2.17513				1486.45	-0.28327
	0.79299	0.00139		3.69392	0.00197				1496.21	2.18396				1470.72	2.00127				1532	1.03175	1236.28	1.0716				1487.42	3.00006						1470.72	2.06167									1487.42	2.18513				1487.42	-0.28282
	0.79456	0.00138		3.69724	0.00201				1497.2	2.07148				1471.68	2.00127				1533	1.02392	1236.91	1.09162				1488.4	3.00005						1471.68	2.05246									1488.4	2.19111				1488.4	-0.28276
	0.79613	0.00136		3.70056	0.00208				1498.18	1.9375				1472.64	2.00135				1534	1.01678	1237.5	1.08803				1489.38	3.00004						1472.64	2.04417									1489.38	2.19264				1489.38	-0.28312
	0.7977	0.00133		3.70388	0.00204				1499.17	1.7902				1473.6	2.0015				1535	1.01041	1238.21	1.0665				1490.35	3.00003						1473.6	2.03689									1490.35	2.18962				1490.35	-0.28385
	0.79927	0.0013		3.7072	0.00194				1500.15	1.6378				1474.56	2.00171				1536	1.00483	1238.84	1.08015				1491.33	3.00003						1474.56	2.03061									1491.33	2.18224				1491.33	-0.28492
	0.80085	0.00125		3.71052	0.00191				1501.14	1.48778				1475.52	2.00199				1537	1.00004	1239.43	1.07881				1492.3	3.00004						1475.52	2.02532									1492.3	2.17102				1492.3	-0.28625
	0.80242	0.0012		3.71385	0.00205				1502.12	1.34636				1476.48	2.00233				1538	0.99599	1240.14	1.06167				1493.28	3.00005						1476.48	2.02094									1493.28	2.15671				1493.28	-0.28776
	0.804	0.00113		3.71717	0.00214				1503.11	1.21812				1477.44	2.00274				1539	0.99268	1240.77	1.07611				1494.26	3.00008						1477.44	2.01735									1494.26	2.14021				1494.26	-0.28936
	0.80558	0.00106		3.7205	0.00217				1504.1	1.10596				1478.4	2.00319				1540	0.99005	1241.35	1.07658				1495.23	3.00013						1478.4	2.01449									1495.23	2.12249				1495.23	-0.29097
	0.80716	0.00098975		3.72383	0.00205				1505.08	1.01114				1479.36	2.00369				1541	0.98808	1242.07	1.06314				1496.21	3.00023						1479.36	2.01227									1496.21	2.10448				1496.21	-0.29252
	0.80874	0.000920307		3.72716	0.00198				1506.07	0.93357				1480.32	2.00423				1542	0.98672	1242.69	1.08199				1497.18	3.00038						1480.32	2.01063									1497.18	2.08703				1497.18	-0.29395
	0.81033	0.000849326		3.7305	0.00181				1507.05	0.87217				1481.28	2.00478				1543	0.98592	1243.28	1.08518				1498.16	3.00063						1481.28	2.00948									1498.16	2.07078				1498.16	-0.29522
	0.81191	0.000791096		3.73383	0.00185				1508.04	0.8252				1482.24	2.00535				1544	0.98562	1244	1.07139				1499.14	3.00101						1482.24	2.00881									1499.14	2.0562				1499.14	-0.29631
	0.8135	0.000744713		3.73717	0.00203				1509.02	0.79063				1483.2	2.00591				1545	0.98577	1244.62	1.0934				1500.11	3.0016						1483.2	2.00854									1500.11	2.04358				1500.11	-0.29722
	0.81509	0.000702351		3.7405	0.00207				1510.01	0.76641				1484.16	2.00646				1546	0.98626	1245.21	1.09852				1501.09	3.00246						1484.16	2.00868									1501.09	2.03299				1501.09	-0.29795
	0.81668	0.000667933		3.74384	0.00196				1510.99	0.75071				1485.12	2.00698				1547	0.98702	1245.93	1.08155				1502.06	3.0037						1485.12	2.00914									1502.06	2.02439				1502.06	-0.29853
	0.81827	0.000650048		3.74718	0.00185				1511.97	0.74202				1486.08	2.00745				1548	0.98794	1246.55	1.10323				1503.04	3.00544						1486.08	2.0099									1503.04	2.0176				1503.04	-0.29896
	0.81986	0.000631429		3.75052	0.00196				1512.96	0.7392				1487.04	2.00788				1549	0.98891	1247.14	1.10002				1504.02	3.00782						1487.04	2.01091									1504.02	2.01241				1504.02	-0.29929
	0.82146	0.000609041		3.75387	0.00191				1513.94	0.74151				1488	2.00825				1550	0.98983	1247.86	1.07509				1504.99	3.01099						1488	2.0121									1504.99	2.00854				1504.99	-0.29952
	0.82305	0.000586057		3.75721	0.00173				1514.93	0.74854				1488.96	2.00855				1551	0.99061	1248.48	1.09393				1505.97	3.0151						1488.96	2.01342									1505.97	2.00574				1505.97	-0.29968
	0.82465	0.000570579		3.76056	0.00188				1515.91	0.76014				1489.92	2.00881				1552	0.99117	1249.07	1.09303				1506.94	3.02027						1489.92	2.01478									1506.94	2.00376				1506.94	-0.29979
	0.82625	0.000551434		3.7639	0.00201				1516.9	0.77629				1490.88	2.009				1553	0.99145	1249.78	1.07197				1507.92	3.02661						1490.88	2.01611									1507.92	2.00241				1507.92	-0.29987
	0.82785	0.00052642		3.76725	0.002				1517.88	0.79702				1491.84	2.00915				1554	0.99141	1250.41	1.09285				1508.9	3.03415						1491.84	2.01736									1508.9	2.00151				1508.9	-0.29992
	0.82945	0.000483057		3.7706	0.00191				1518.87	0.82228				1492.8	2.00926				1555	0.99107	1251	1.09418				1509.87	3.04284						1492.8	2.01845									1509.87	2.00092				1509.87	-0.29995
	0.83106	0.000465246		3.77395	0.00199				1519.86	0.85185				1493.76	2.00935				1556	0.99043	1251.71	1.07264				1510.85	3.05253						1493.76	2.01935									1510.85	2.00055				1510.85	-0.29997
	0.83266	0.000429495		3.77731	0.00208				1520.84	0.88524				1494.72	2.00941				1557	0.98954	1252.34	1.09191				1511.82	3.06296						1494.72	2.02									1511.82	2.00032				1511.82	-0.29998
	0.83427	0.000401745		3.78066	0.00214				1521.83	0.92163				1495.68	2.00949				1558	0.98846	1252.93	1.08866				1512.8	3.07377						1495.68	2.02038									1512.8	2.00019				1512.8	-0.29998
	0.83588	0.000377382		3.78402	0.00194				1522.81	0.95986				1496.64	2.00958				1559	0.98727	1253.64	1.06607				1513.78	3.08449						1496.64	2.02051									1513.78	2.00011				1513.78	-0.29999
	0.83749	0.000368552		3.78738	0.00189				1523.8	0.99846				1497.6	2.00971				1560	0.98602	1254.27	1.08778				1514.75	3.09459						1497.6	2.02037									1514.75	2.00008				1514.75	-0.29999
	0.8391	0.000371494		3.79074	0.00189				1524.78	1.0357				1498.56	2.00989				1561	0.98481	1254.85	1.09056				1515.73	3.10352						1498.56	2.02									1515.73	2.00007				1515.73	-0.29999
	0.84071	0.000374188		3.7941	0.00201				1525.77	1.06974				1499.52	2.01015				1562	0.98368	1255.57	1.07193				1516.7	3.11075						1499.52	2.01943									1516.7	2.00008				1516.7	-0.3
	0.84233	0.000383836		3.79746	0.00195				1526.75	1.09874				1500.48	2.01051				1563	0.98269	1256.19	1.09778				1517.68	3.11583						1500.48	2.01869									1517.68	2.00012				1517.68	-0.3
	0.84394	0.000423981		3.80082	0.00178				1527.73	1.12106				1501.44	2.01102				1564	0.98187	1256.78	1.10119				1518.66	3.11842						1501.44	2.01786									1518.66	2.00019				1518.66	-0.3
	0.84556	0.000454656		3.80419	0.00186				1528.72	1.13537				1502.4	2.01172				1565	0.98127	1257.5	1.08132				1519.63	3.11835						1502.4	2.01693									1519.63	2.00031				1519.63	-0.3
	0.84718	0.000497459		3.80756	0.00193				1529.7	1.14081				1503.36	2.01264				1566	0.98087	1258.12	1.10583				1520.61	3.11562						1503.36	2.01599									1520.61	2.0005				1520.61	-0.3
	0.8488	0.000537926		3.81092	0.00198				1530.69	1.1371				1504.32	2.01384				1567	0.98068	1258.71	1.10766				1521.58	3.11042						1504.32	2.01505									1521.58	2.00078				1521.58	-0.3
	0.85042	0.000562962		3.81429	0.00192				1531.67	1.12448				1505.28	2.01537				1568	0.98072	1259.43	1.09205				1522.56	3.10309						1505.28	2.0142									1522.56	2.0012				1522.56	-0.3
	0.85205	0.000585458		3.81766	0.00184				1532.66	1.10379				1506.24	2.01726				1569	0.98098	1260.05	1.11926				1523.54	3.09409						1506.24	2.01341									1523.54	2.0018				1523.54	-0.3
	0.85367	0.000603439		3.82104	0.00182				1533.64	1.0763				1507.2	2.01956				1570	0.98143	1260.64	1.12149				1524.51	3.08395						1507.2	2.01275									1524.51	2.00263				1524.51	-0.3
	0.8553	0.000621994		3.82441	0.00192				1534.63	1.04361				1508.16	2.02228				1571	0.98207	1261.35	1.09905				1525.49	3.07322						1508.16	2.01223									1525.49	2.00376				1525.49	-0.3
	0.85693	0.000639957		3.82779	0.00194				1535.62	1.00751				1509.12	2.02543				1572	0.98288	1261.98	1.11691				1526.46	3.06243						1509.12	2.01183									1526.46	2.00527				1526.46	-0.3
	0.85856	0.000645742		3.83116	0.00188				1536.6	0.9698				1510.08	2.02896				1573	0.98383	1262.57	1.11294				1527.44	3.05203						1510.08	2.01161									1527.44	2.00722				1527.44	-0.3
	0.86019	0.000641383		3.83454	0.00183				1537.59	0.93216				1511.04	2.03282				1574	0.98489	1263.28	1.09318				1528.42	3.0424						1511.04	2.01156									1528.42	2.00966				1528.42	-0.3
	0.86183	0.000652857		3.83792	0.00187				1538.57	0.89602				1512	2.03691				1575	0.98603	1263.91	1.1082				1529.39	3.03377						1512	2.01165									1529.39	2.01265				1529.39	-0.3
	0.86346	0.000671385		3.84131	0.0019				1539.56	0.86251				1512.96	2.04107				1576	0.9872	1264.5	1.108				1530.37	3.0263						1512.96	2.0119									1530.37	2.01621				1530.37	-0.3
	0.8651	0.00068541		3.84469	0.0019				1540.54	0.83239				1513.92	2.04517				1577	0.98835	1265.21	1.09241				1531.34	3.02002						1513.92	2.01228									1531.34	2.0203				1531.34	-0.3
	0.86673	0.000708438		3.84807	0.00192				1541.53	0.80612				1514.88	2.04898				1578	0.98945	1265.84	1.11071				1532.32	3.0149						1514.88	2.0128									1532.32	2.02486				1532.32	-0.3
	0.86837	0.000741264		3.85146	0.00196				1542.51	0.78382				1515.84	2.05232				1579	0.99045	1266.43	1.1118				1533.3	3.01084						1515.84	2.0134									1533.3	2.02978				1533.3	-0.3
	0.87001	0.000773571		3.85485	0.00201				1543.49	0.76537				1516.8	2.05501				1580	0.99133	1267.14	1.09369				1534.27	3.00771						1516.8	2.01405									1534.27	2.03488				1534.27	-0.3
	0.87166	0.000803507		3.85824	0.00201				1544.48	0.75049				1517.76	2.05688				1581	0.99206	1267.76	1.10776				1535.25	3.00536						1517.76	2.01471									1535.25	2.03996				1535.25	-0.3
	0.8733	0.000850497		3.86163	0.00201				1545.46	0.73878				1518.72	2.05783				1582	0.99264	1268.35	1.10207				1536.22	3.00364						1518.72	2.01536									1536.22	2.04477				1536.22	-0.3
	0.87495	0.000876682		3.86502	0.00212				1546.45	0.72978				1519.68	2.05779				1583	0.9931	1269.07	1.08321				1537.2	3.00242						1519.68	2.01594									1537.2	2.04905				1537.2	-0.3
	0.87659	0.000909012		3.86841	0.00218				1547.43	0.72304				1520.64	2.05681				1584	0.99345	1269.69	1.0913				1538.18	3.00157						1520.64	2.01642									1538.18	2.05256				1538.18	-0.3
	0.87824	0.000927945		3.87181	0.00198				1548.42	0.71814				1521.6	2.05497				1585	0.99378	1270.28	1.08984				1539.15	3.001						1521.6	2.01678									1539.15	2.05507				1539.15	-0.3
	0.87989	0.000944493		3.8752	0.00202				1549.4	0.71473				1522.56	2.05243				1586	0.99415	1271	1.07904				1540.13	3.00062						1522.56	2.01699									1540.13	2.05643				1540.13	-0.3
	0.88155	0.000943607		3.8786	0.00195				1550.39	0.71252				1523.52	2.04943				1587	0.99461	1271.62	1.09423				1541.1	3.00038						1523.52	2.01711									1541.1	2.05656				1541.1	-0.3
	0.8832	0.000934504		3.882	0.00203				1551.38	0.7113				1524.48	2.04622				1588	0.99528	1272.21	1.09412				1542.08	3.00022						1524.48	2.01715									1542.08	2.05543				1542.08	-0.3
	0.88485	0.00093117		3.8854	0.0021				1552.36	0.71092				1525.44	2.04307				1589	0.99619	1272.93	1.07568				1543.06	3.00013						1525.44	2.01718									1543.06	2.05313				1543.06	-0.3
	0.88651	0.00091476		3.8888	0.002				1553.35	0.71131				1526.4	2.04027				1590	0.99742	1273.55	1.08466				1544.03	3.00007						1526.4	2.01729									1544.03	2.0498				1544.03	-0.3
	0.88817	0.000901809		3.89221	0.00193				1554.33	0.71243				1527.36	2.03807				1591	0.99902	1274.14	1.08025				1545.01	3.00004						1527.36	2.01756									1545.01	2.04565				1545.01	-0.3
	0.88983	0.000890097		3.89561	0.00201				1555.32	0.71429				1528.32	2.03665				1592	1.001	1274.85	1.06279				1545.98	3.00002						1528.32	2.0181									1545.98	2.04092				1545.98	-0.3
	0.89149	0.000883572		3.89902	0.00215				1556.3	0.71692				1529.28	2.03616				1593	1.00338	1275.48	1.0731				1546.96	3.00001						1529.28	2.019									1546.96	2.03588				1546.96	-0.3
	0.89315	0.000885647		3.90243	0.00214				1557.29	0.72035				1530.24	2.03665				1594	1.0061	1276.07	1.07358				1547.94	3.00001						1530.24	2.02038									1547.94	2.03076				1547.94	-0.3
	0.89482	0.000877573		3.90584	0.00214				1558.27	0.7246				1531.2	2.03809				1595	1.00911	1276.78	1.05939				1548.91	3.00001						1531.2	2.02227									1548.91	2.0258				1548.91	-0.3
	0.89648	0.000891859		3.90925	0.002				1559.26	0.72966				1532.16	2.04039				1596	1.01233	1277.41	1.07816				1549.89	3.00001						1532.16	2.02477									1549.89	2.02116				1549.89	-0.3
	0.89815	0.000901509		3.91266	0.00203				1560.24	0.73548				1533.12	2.04337				1597	1.01562	1278	1.07881				1550.86	3.00002						1533.12	2.02784									1550.86	2.01697				1550.86	-0.3
	0.89982	0.000913721		3.91608	0.00211				1561.22	0.74193				1534.08	2.04679				1598	1.01886	1278.71	1.05829				1551.84	3.00003						1534.08	2.03145									1551.84	2.01331				1551.84	-0.3
	0.90149	0.000928677		3.91949	0.00218				1562.21	0.74887				1535.04	2.05039				1599	1.02187	1279.34	1.07172				1552.82	3.00005						1535.04	2.03555									1552.82	2.01021				1552.82	-0.3
	0.90316	0.000937984		3.92291	0.00202				1563.19	0.75606				1536	2.05385				1600	1.02451	1279.92	1.06923				1553.79	3.00008						1536	2.04									1553.79	2.00766				1553.79	-0.3
	0.90484	0.000953546		3.92633	0.00203				1564.18	0.76326				1536.96	2.05689				1601	1.02663	1280.64	1.0528				1554.77	3.00013						1536.96	2.04464									1554.77	2.00562				1554.77	-0.3
	0.90651	0.000951351		3.92975	0.00206				1565.16	0.77018				1537.92	2.05925				1602	1.0281	1281.26	1.07148				1555.74	3.00021						1537.92	2.04927									1555.74	2.00404				1555.74	-0.3
	0.90819	0.000938278		3.93317	0.00214				1566.15	0.77659				1538.88	2.06071				1603	1.02886	1281.85	1.07049				1556.72	3.00034						1538.88	2.05372									1556.72	2.00284				1556.72	-0.3
	0.90987	0.000928715		3.9366	0.00218				1567.13	0.78228				1539.84	2.06114				1604	1.02881	1282.57	1.0508				1557.7	3.00052						1539.84	2.05778									1557.7	2.00195				1557.7	-0.3
	0.91155	0.000912181		3.94002	0.00209				1568.12	0.78715				1540.8	2.06048				1605	1.028	1283.19	1.06073				1558.67	3.00079						1540.8	2.06128									1558.67	2.00131				1558.67	-0.3
	0.91323	0.000885859		3.94345	0.00202				1569.11	0.79122				1541.76	2.05874				1606	1.02648	1283.78	1.05494				1559.65	3.00117						1541.76	2.06405									1559.65	2.00087				1559.65	-0.3
	0.91491	0.000869397		3.94688	0.00213				1570.09	0.79466				1542.72	2.05602				1607	1.02438	1284.5	1.04097				1560.62	3.0017						1542.72	2.06604									1560.62	2.00057				1560.62	-0.3
	0.91659	0.000853841		3.95031	0.00208				1571.08	0.79778				1543.68	2.05249				1608	1.02185	1285.12	1.05209				1561.6	3.00242						1543.68	2.06715									1561.6	2.00038				1561.6	-0.3
	0.91828	0.00084511		3.95374	0.0021				1572.06	0.80103				1544.64	2.04835				1609	1.0191	1285.71	1.0536				1562.58	3.00336						1544.64	2.06744									1562.58	2.00026				1562.58	-0.3
	0.91997	0.000841989		3.95717	0.00208				1573.05	0.80493				1545.6	2.04383				1610	1.01633	1286.42	1.04681				1563.55	3.00458						1545.6	2.06693									1563.55	2.00021				1563.55	-0.3
	0.92166	0.000855825		3.9606	0.00204				1574.03	0.81007				1546.56	2.03917				1611	1.01377	1287.05	1.0606				1564.53	3.00612						1546.56	2.0657									1564.53	2.00021				1564.53	-0.3
	0.92335	0.000867243		3.96404	0.00207				1575.02	0.817				1547.52	2.03459				1612	1.01159	1287.64	1.06618				1565.5	3.008						1547.52	2.06389									1565.5	2.00026				1565.5	-0.3
	0.92504	0.000862945		3.96747	0.002				1576	0.82616				1548.48	2.03027				1613	1.00997	1288.35	1.07038				1566.48	3.01025						1548.48	2.06159									1566.48	2.00037				1566.48	-0.3
	0.92673	0.000888476		3.97091	0.00206				1576.98	0.83783				1549.44	2.02634				1614	1.00899	1288.98	1.09524				1567.46	3.01286						1549.44	2.05895									1567.46	2.00055				1567.46	-0.3
	0.92843	0.000900548		3.97435	0.00212				1577.97	0.85203				1550.4	2.02293				1615	1.00871	1289.57	1.11391				1568.43	3.0158						1550.4	2.05604									1568.43	2.00083				1568.43	-0.3
	0.93013	0.000929651		3.97779	0.00205				1578.95	0.8685				1551.36	2.02006				1616	1.00909	1290.28	1.11536				1569.41	3.01903						1551.36	2.05298									1569.41	2.00124				1569.41	-0.3
	0.93182	0.000944849		3.98124	0.00194				1579.94	0.88672				1552.32	2.01776				1617	1.01005	1290.91	1.13576				1570.38	3.02245						1552.32	2.04982									1570.38	2.00183				1570.38	-0.3
	0.93352	0.000952834		3.98468	0.00204				1580.92	0.90585				1553.28	2.016				1618	1.01148	1291.5	1.13337				1571.36	3.02595						1553.28	2.04662									1571.36	2.00264				1571.36	-0.3
	0.93523	0.000960854		3.98813	0.00207				1581.91	0.92486				1554.24	2.01473				1619	1.01319	1292.21	1.10893				1572.34	3.0294						1554.24	2.04345									1572.34	2.00373				1572.34	-0.3
	0.93693	0.000969422		3.99157	0.00205				1582.89	0.94258				1555.2	2.01388				1620	1.01499	1292.83	1.1086				1573.31	3.03265						1555.2	2.04035									1573.31	2.00516				1573.31	-0.29999
	0.93863	0.000964545		3.99502	0.00199				1583.88	0.95782				1556.16	2.01337				1621	1.01666	1293.42	1.09143				1574.29	3.03554						1556.16	2.03735									1574.29	2.007				1574.29	-0.29999
	0.94034	0.000937938		3.99847	0.00192				1584.87	0.96944				1557.12	2.01313				1622	1.01805	1294.14	1.07015				1575.26	3.03794						1557.12	2.03447									1575.26	2.00929				1575.26	-0.29998
	0.94205	0.000932657		4.00192	0.00202				1585.85	0.97654				1558.08	2.01308				1623	1.01897	1294.76	1.07379				1576.24	3.03972						1558.08	2.03174									1576.24	2.01208				1576.24	-0.29997
	0.94376	0.000923387		4.00538	0.00211				1586.84	0.97847				1559.04	2.01313				1624	1.01932	1295.35	1.08132				1577.22	3.04081						1559.04	2.02925									1577.22	2.01538				1577.22	-0.29995
	0.94547	0.000927993		4.00883	0.00227				1587.82	0.97497				1560	2.01324				1625	1.01903	1296.07	1.08765				1578.19	3.04117						1560	2.02695									1578.19	2.01917				1578.19	-0.29992
	0.94718	0.000937659		4.01229	0.00223				1588.81	0.96614				1560.96	2.01335				1626	1.01808	1296.69	1.11265				1579.17	3.04081						1560.96	2.02491									1579.17	2.0234				1579.17	-0.29987
	0.94889	0.00094567		4.01575	0.00209				1589.79	0.95243				1561.92	2.01341				1627	1.01652	1297.28	1.12468				1580.14	3.0398						1561.92	2.02311									1580.14	2.02797				1580.14	-0.29979
	0.95061	0.000947952		4.0192	0.00226				1590.78	0.93464				1562.88	2.0134				1628	1.01442	1298	1.11436				1581.12	3.03825						1562.88	2.02152									1581.12	2.03274				1581.12	-0.29966
	0.95233	0.000961114		4.02266	0.00231				1591.76	0.91377				1563.84	2.0133				1629	1.0119	1298.62	1.12807				1582.1	3.03631						1563.84	2.02015									1582.1	2.03752				1582.1	-0.29948
	0.95404	0.00097814		4.02613	0.00226				1592.74	0.89099				1564.8	2.01311				1630	1.00909	1299.21	1.12032				1583.07	3.03416						1564.8	2.01896									1583.07	2.04212				1583.07	-0.2992
	0.95576	0.00101		4.02959	0.00219				1593.73	0.8675				1565.76	2.01281				1631	1.00617	1299.92	1.09787				1584.05	3.03201						1565.76	2.01789									1584.05	2.04629				1584.05	-0.29879
	0.95749	0.00103		4.03306	0.00208				1594.71	0.84445				1566.72	2.01243				1632	1.00324	1300.55	1.10669				1585.02	3.03005						1566.72	2.01695									1585.02	2.04982				1585.02	-0.29821
	0.95921	0.00105		4.03652	0.00204				1595.7	0.82288				1567.68	2.01195				1633	1.00047	1301.14	1.10604				1586	3.02847						1567.68	2.01612									1586	2.0525				1586	-0.2974
	0.96093	0.00106		4.03999	0.00206				1596.68	0.80367				1568.64	2.01139				1634	0.99795	1301.85	1.08852				1586.98	3.02745						1568.64	2.01537									1586.98	2.05418				1586.98	-0.2963
	0.96266	0.00107		4.04346	0.00211				1597.67	0.78752				1569.6	2.01078				1635	0.99579	1302.48	1.09943				1587.95	3.02712						1569.6	2.01476									1587.95	2.05476				1587.95	-0.29483
	0.96439	0.00107		4.04693	0.00197				1598.65	0.77493				1570.56	2.01011				1636	0.99408	1303.07	1.09492				1588.93	3.02761						1570.56	2.01422									1588.93	2.05419				1588.93	-0.29292
	0.96612	0.00107		4.0504	0.00185				1599.64	0.76626				1571.52	2.00941				1637	0.99284	1303.78	1.07479				1589.9	3.02897						1571.52	2.01389									1589.9	2.05251				1589.9	-0.2905
	0.96785	0.00105		4.05388	0.00194				1600.62	0.76171				1572.48	2.00867				1638	0.99209	1304.41	1.08955				1590.88	3.03125						1572.48	2.0137									1590.88	2.04982				1590.88	-0.28751
	0.96958	0.00103		4.05735	0.00202				1601.61	0.7614				1573.44	2.00793				1639	0.99183	1304.99	1.0869				1591.86	3.03446						1573.44	2.01378									1591.86	2.0463				1591.86	-0.2839
	0.97131	0.00102		4.06083	0.00209				1602.6	0.76531				1574.4	2.00719				1640	0.99203	1305.71	1.06573				1592.83	3.03856						1574.4	2.01409									1592.83	2.04213				1592.83	-0.27965
	0.97305	0.000994743		4.06431	0.00211				1603.58	0.77338				1575.36	2.00647				1641	0.99265	1306.33	1.07482				1593.81	3.04352						1575.36	2.01467									1593.81	2.03753				1593.81	-0.27479
	0.97479	0.000980441		4.06779	0.00219				1604.57	0.78543				1576.32	2.00577				1642	0.9936	1306.92	1.06822				1594.78	3.04926						1576.32	2.01555									1594.78	2.03275				1594.78	-0.26939
	0.97653	0.000959027		4.07127	0.00202				1605.55	0.80119				1577.28	2.00511				1643	0.99483	1307.64	1.05137				1595.76	3.05571						1577.28	2.0167									1595.76	2.02798				1595.76	-0.26358
	0.97827	0.000953654		4.07475	0.00199				1606.54	0.82023				1578.24	2.00451				1644	0.99622	1308.26	1.06463				1596.74	3.06277						1578.24	2.01809									1596.74	2.02341				1596.74	-0.25752
	0.98001	0.000952299		4.07824	0.00206				1607.52	0.84201				1579.2	2.00395				1645	0.99767	1308.85	1.06694				1597.71	3.07033						1579.2	2.01967									1597.71	2.01918				1597.71	-0.25144
	0.98175	0.000964326		4.08172	0.00211				1608.51	0.86579				1580.16	2.00347				1646	0.99909	1309.57	1.05406				1598.69	3.07824						1580.16	2.02137									1598.69	2.01538				1598.69	-0.24558
	0.9835	0.000957449		4.08521	0.00207				1609.49	0.8907				1581.12	2.00305				1647	1.00036	1310.19	1.06831				1599.66	3.08636						1581.12	2.02312									1599.66	2.01209				1599.66	-0.24021
	0.98524	0.000949055		4.0887	0.00196				1610.47	0.91571				1582.08	2.00269				1648	1.00142	1310.78	1.06587				1600.64	3.09447						1582.08	2.02478									1600.64	2.0093				1600.64	-0.2356
	0.98699	0.000948767		4.09219	0.002				1611.46	0.93972				1583.04	2.00239				1649	1.00216	1311.5	1.05179				1601.62	3.10235						1583.04	2.0263									1601.62	2.007				1601.62	-0.23196
	0.98874	0.000932829		4.09568	0.00206				1612.44	0.9616				1584	2.00216				1650	1.00254	1312.12	1.06507				1602.59	3.10971						1584	2.02758									1602.59	2.00517				1602.59	-0.2295
	0.99049	0.000926403		4.09917	0.00205				1613.43	0.98027				1584.96	2.00199				1651	1.00255	1312.71	1.06184				1603.57	3.11628						1584.96	2.0285									1603.57	2.00373				1603.57	-0.22832
	0.99224	0.000896274		4.10267	0.00197				1614.41	0.99478				1585.92	2.00187				1652	1.00215	1313.42	1.04599				1604.54	3.12172						1585.92	2.02904									1604.54	2.00264				1604.54	-0.22847
	0.994	0.000879745		4.10617	0.00207				1615.4	1.00442				1586.88	2.00179				1653	1.00138	1314.05	1.05229				1605.52	3.12575						1586.88	2.02913									1605.52	2.00183				1605.52	-0.22992
	0.99575	0.000842519		4.10966	0.00199				1616.38	1.00874				1587.84	2.00175				1654	1.00026	1314.64	1.05063				1606.5	3.1281						1587.84	2.02876									1606.5	2.00124				1606.5	-0.23255
	0.99751	0.000810972		4.11316	0.00198				1617.37	1.00761				1588.8	2.00177				1655	0.99885	1315.35	1.04085				1607.47	3.12856						1588.8	2.02796									1607.47	2.00082				1607.47	-0.23619
	0.99927	0.000769895		4.11666	0.00201				1618.36	1.00121				1589.76	2.00181				1656	0.99722	1315.98	1.05375				1608.45	3.12703						1589.76	2.02674									1608.45	2.00054				1608.45	-0.24062
	1.00103	0.00074442		4.12017	0.00209				1619.34	0.99003				1590.72	2.0019				1657	0.99543	1316.57	1.05462				1609.42	3.12351						1590.72	2.0252									1609.42	2.00034				1609.42	-0.24562
	1.00279	0.000701178		4.12367	0.00197				1620.33	0.97478				1591.68	2.00203				1658	0.99358	1317.28	1.04236				1610.4	3.11809						1591.68	2.02338									1610.4	2.00021				1610.4	-0.25094
	1.00456	0.000671485		4.12718	0.00197				1621.31	0.95635				1592.64	2.00219				1659	0.99171	1317.91	1.05153				1611.38	3.111						1592.64	2.02139									1611.38	2.00013				1611.38	-0.25635
	1.00632	0.00065606		4.13068	0.00199				1622.3	0.93569				1593.6	2.00241				1660	0.98988	1318.49	1.0524				1612.35	3.10255						1593.6	2.01931									1612.35	2.00008				1612.35	-0.26167
	1.00809	0.000712717		4.13419	0.00189				1623.28	0.91377				1594.56	2.00269				1661	0.98817	1319.21	1.03987				1613.33	3.09313						1594.56	2.01725									1613.33	2.00005				1613.33	-0.26675
	1.00985	0.00123		4.1377	0.00197				1624.27	0.89146				1595.52	2.00302				1662	0.9866	1319.83	1.04507				1614.3	3.08317						1595.52	2.01529									1614.3	2.00003				1614.3	-0.27147
	1.01162	0.00387		4.14121	0.00193				1625.25	0.86951				1596.48	2.00342				1663	0.98519	1320.42	1.03997				1615.28	3.0731						1596.48	2.01347									1615.28	2.00001				1615.28	-0.27577
	1.0134	0.0084		4.14472	0.00197				1626.23	0.84852				1597.44	2.00387				1664	0.98401	1321.14	1.02827				1616.26	3.06333						1597.44	2.01187									1616.26	2.00001				1616.26	-0.27962
	1.01517	0.01037		4.14824	0.00199				1627.22	0.82891				1598.4	2.00439				1665	0.98301	1321.76	1.03486				1617.23	3.05422						1598.4	2.01052									1617.23	2				1617.23	-0.283
	1.01694	0.00862		4.15175	0.00188				1628.2	0.81095				1599.36	2.00495				1666	0.98222	1322.35	1.0358				1618.21	3.04606						1599.36	2.00943									1618.21	2				1618.21	-0.28594
	1.01872	0.00585		4.15527	0.00196				1629.19	0.79476				1600.32	2.00557				1667	0.98162	1323.07	1.02776				1619.18	3.03907						1600.32	2.00861									1619.18	2				1619.18	-0.28848
	1.0205	0.00392		4.15879	0.00202				1630.17	0.78037				1601.28	2.00619				1668	0.98121	1323.69	1.03672				1620.16	3.03337						1601.28	2.00807									1620.16	2				1620.16	-0.29063
	1.02228	0.00329		4.16231	0.00206				1631.16	0.76772				1602.24	2.00683				1669	0.98097	1324.28	1.03636				1621.14	3.02901						1602.24	2.00775									1621.14	2				1621.14	-0.29246
	1.02406	0.00331		4.16583	0.00195				1632.14	0.75672				1603.2	2.00744				1670	0.98088	1324.99	1.02721				1622.11	3.026						1603.2	2.00762									1622.11	2				1622.11	-0.29399
	1.02584	0.00369		4.16935	0.00198				1633.13	0.74726				1604.16	2.00801				1671	0.9809	1325.62	1.03483				1623.09	3.02427						1604.16	2.00767									1623.09	2				1623.09	-0.29526
	1.02762	0.0044		4.17288	0.00199				1634.12	0.73921				1605.12	2.00849				1672	0.98104	1326.21	1.03593				1624.06	3.0237						1605.12	2.0079									1624.06	2				1624.06	-0.2963
	1.02941	0.00556		4.17641	0.00197				1635.1	0.73247				1606.08	2.00888				1673	0.98126	1326.92	1.03182				1625.04	3.02417						1606.08	2.0082									1625.04	2				1625.04	-0.29715
	1.03119	0.0061		4.17993	0.00205				1636.09	0.72691				1607.04	2.00915				1674	0.98156	1327.55	1.04864				1626.02	3.02551						1607.04	2.00861									1626.02	2				1626.02	-0.29784
	1.03298	0.00523		4.18346	0.00205				1637.07	0.72246				1608	2.00929				1675	0.98191	1328.14	1.0566				1626.99	3.02756						1608	2.00905									1626.99	2				1626.99	-0.29838
	1.03477	0.00361		4.18699	0.002				1638.06	0.71904				1608.96	2.00928				1676	0.98229	1328.85	1.05057				1627.97	3.03015						1608.96	2.00956									1627.97	2				1627.97	-0.29881
	1.03656	0.00246		4.19053	0.00203				1639.04	0.71658				1609.92	2.00915				1677	0.9827	1329.48	1.06857				1628.94	3.03311						1609.92	2.01008									1628.94	2				1628.94	-0.29914
	1.03836	0.00187		4.19406	0.00206				1640.03	0.71505				1610.88	2.00889				1678	0.98313	1330.07	1.07273				1629.92	3.03628						1610.88	2.01063									1629.92	2				1629.92	-0.29938
	1.04015	0.0016		4.19759	0.00213				1641.01	0.71442				1611.84	2.00853				1679	0.98356	1330.78	1.0629				1630.9	3.03954						1611.84	2.01126									1630.9	2				1630.9	-0.29957
	1.04195	0.00151		4.20113	0.00215				1641.99	0.71468				1612.8	2.0081				1680	0.984	1331.4	1.08001				1631.87	3.04279						1612.8	2.01191									1631.87	2				1631.87	-0.2997
	1.04374	0.00151		4.20467	0.00201				1642.98	0.71588				1613.76	2.00762				1681	0.98442	1331.99	1.07982				1632.85	3.04601						1613.76	2.01261									1632.85	2				1632.85	-0.2998
	1.04554	0.00166		4.20821	0.00204				1643.96	0.71805				1614.72	2.00713				1682	0.98484	1332.71	1.0643				1633.82	3.04926						1614.72	2.0134									1633.82	2				1633.82	-0.29986
	1.04734	0.00172		4.21175	0.00204				1644.95	0.72127				1615.68	2.00667				1683	0.98525	1333.33	1.07485				1634.8	3.05268						1615.68	2.01425									1634.8	2				1634.8	-0.29991
	1.04915	0.00161		4.21529	0.00213				1645.93	0.72564				1616.64	2.00623				1684	0.98564	1333.92	1.0734				1635.78	3.05655						1616.64	2.0152									1635.78	2				1635.78	-0.29994
	1.05095	0.00153		4.21884	0.00215				1646.92	0.73128				1617.6	2.00586				1685	0.98601	1334.64	1.06138				1636.75	3.06128						1617.6	2.01624									1636.75	2				1636.75	-0.29996
	1.05275	0.00145		4.22238	0.00214				1647.9	0.7383				1618.56	2.00556				1686	0.98635	1335.26	1.07451				1637.73	3.06738						1618.56	2.01735									1637.73	2				1637.73	-0.29997
	1.05456	0.00133		4.22593	0.00207				1648.89	0.74683				1619.52	2.00533				1687	0.98667	1335.85	1.07724				1638.7	3.07552						1619.52	2.01851									1638.7	2				1638.7	-0.29998
	1.05637	0.00128		4.22948	0.00199				1649.88	0.75696				1620.48	2.00517				1688	0.98694	1336.57	1.06925				1639.68	3.08644						1620.48	2.01969									1639.68	2				1639.68	-0.29999
	1.05818	0.00127		4.23303	0.00203				1650.86	0.76875				1621.44	2.00507				1689	0.98717	1337.19	1.08165				1640.66	3.10091						1621.44	2.02085									1640.66	2				1640.66	-0.29999
	1.05999	0.00121		4.23658	0.00214				1651.85	0.78223				1622.4	2.00501				1690	0.98736	1337.78	1.07999				1641.63	3.1197						1622.4	2.02199									1641.63	2				1641.63	-0.29999
	1.0618	0.00118		4.24013	0.00208				1652.83	0.79733				1623.36	2.00497				1691	0.98751	1338.49	1.06525				1642.61	3.1435						1623.36	2.02301									1642.61	2				1642.61	-0.3
	1.06362	0.00117		4.24368	0.00202				1653.82	0.81392				1624.32	2.00494				1692	0.98759	1339.12	1.06325				1643.58	3.17279						1624.32	2.0239									1643.58	2				1643.58	-0.3
	1.06543	0.00113		4.24724	0.00201				1654.8	0.83175				1625.28	2.0049				1693	0.98761	1339.71	1.05287				1644.56	3.20778						1625.28	2.02464									1644.56	2				1644.56	-0.3
	1.06725	0.00112		4.2508	0.00201				1655.79	0.85047				1626.24	2.00483				1694	0.98756	1340.42	1.04379				1645.54	3.24834						1626.24	2.02519									1645.54	2				1645.54	-0.3
	1.06907	0.00115		4.25436	0.00206				1656.77	0.86963				1627.2	2.00473				1695	0.98744	1341.05	1.04472				1646.51	3.29389						1627.2	2.02553									1646.51	2				1646.51	-0.3
	1.07089	0.00116		4.25792	0.00212				1657.76	0.88866				1628.16	2.00459				1696	0.98722	1341.64	1.049				1647.49	3.3434						1628.16	2.02565									1647.49	2				1647.49	-0.3
	1.07271	0.00116		4.26148	0.0021				1658.74	0.90692				1629.12	2.00441				1697	0.98692	1342.35	1.04407				1648.46	3.39539						1629.12	2.02557									1648.46	2				1648.46	-0.3
	1.07454	0.00121		4.26504	0.00208				1659.72	0.92372				1630.08	2.0042				1698	0.98653	1342.98	1.06137				1649.44	3.44794						1630.08	2.0253									1649.44	2				1649.44	-0.3
	1.07636	0.00123		4.26861	0.00207				1660.71	0.93835				1631.04	2.00396				1699	0.98606	1343.56	1.06595				1650.42	3.49883						1631.04	2.02488									1650.42	2				1650.42	-0.3
	1.07819	0.00123		4.27217	0.00208				1661.69	0.95013				1632	2.00371				1700	0.9855	1344.28	1.04882				1651.39	3.54568						1632	2.02435									1651.39	2				1651.39	-0.3
	1.08002	0.00122		4.27574	0.00205				1662.68	0.95848				1632.96	2.00347				1701	0.98488	1344.9	1.05729				1652.37	3.58609						1632.96	2.02374									1652.37	2				1652.37	-0.3
	1.08185	0.0012		4.27931	0.00206				1663.66	0.96296				1633.92	2.00325				1702	0.98421	1345.49	1.04995				1653.34	3.61788						1633.92	2.02309									1653.34	2				1653.34	-0.3
	1.08368	0.00118		4.28288	0.00204				1664.65	0.9633				1634.88	2.00307				1703	0.98352	1346.21	1.03462				1654.32	3.63924						1634.88	2.02248									1654.32	2				1654.32	-0.3
	1.08551	0.00117		4.28645	0.00206				1665.63	0.95946				1635.84	2.00295				1704	0.98284	1346.83	1.04942				1655.3	3.6489						1635.84	2.02196									1655.3	2				1655.3	-0.3
	1.08735	0.00118		4.29003	0.00215				1666.62	0.9516				1636.8	2.00289				1705	0.98218	1347.42	1.05782				1656.27	3.64626						1636.8	2.02153									1656.27	2				1656.27	-0.3
	1.08919	0.0012		4.2936	0.00212				1667.61	0.94011				1637.76	2.00291				1706	0.98161	1348.14	1.05025				1657.25	3.63142						1637.76	2.02126									1657.25	2				1657.25	-0.3
	1.09102	0.0012		4.29718	0.00205				1668.59	0.92556				1638.72	2.00301				1707	0.98114	1348.76	1.07469				1658.22	3.60521						1638.72	2.02112									1658.22	2				1658.22	-0.3
	1.09286	0.0012		4.30076	0.00205				1669.58	0.90866				1639.68	2.00321				1708	0.98083	1349.35	1.07687				1659.2	3.56904						1639.68	2.02116									1659.2	2				1659.2	-0.3
	1.0947	0.0012		4.30434	0.00208				1670.56	0.89019				1640.64	2.00347				1709	0.98067	1350.07	1.05616				1660.18	3.52484						1640.64	2.02136									1660.18	2				1660.18	-0.3
	1.09655	0.00121		4.30792	0.00206				1671.55	0.87097				1641.6	2.00382				1710	0.98072	1350.69	1.07201				1661.15	3.47485						1641.6	2.0217									1661.15	2				1661.15	-0.3
	1.09839	0.00121		4.3115	0.00198				1672.53	0.85176				1642.56	2.00422				1711	0.98099	1351.28	1.06782				1662.13	3.42143						1642.56	2.0222									1662.13	2				1662.13	-0.3
	1.10024	0.00121		4.31509	0.00204				1673.52	0.83325				1643.52	2.00465				1712	0.98151	1351.99	1.04922				1663.1	3.36688						1643.52	2.02282									1663.1	2				1663.1	-0.3
	1.10208	0.00121		4.31867	0.00212				1674.5	0.81596				1644.48	2.00511				1713	0.98229	1352.62	1.06636				1664.08	3.31329						1644.48	2.02354									1664.08	2				1664.08	-0.3
	1.10393	0.00121		4.32226	0.00207				1675.48	0.80031				1645.44	2.00557				1714	0.98332	1353.21	1.0668				1665.06	3.26243						1645.44	2.02437									1665.06	2				1665.06	-0.3
	1.10578	0.0012		4.32585	0.00206				1676.47	0.78654				1646.4	2.00599				1715	0.9846	1353.92	1.05029				1666.03	3.21563						1646.4	2.02528									1666.03	2				1666.03	-0.3
	1.10763	0.00119		4.32944	0.00208				1677.45	0.77473				1647.36	2.00636				1716	0.98613	1354.55	1.06192				1667.01	3.17379						1647.36	2.02629									1667.01	2				1667.01	-0.3
	1.10949	0.00118		4.33303	0.00198				1678.44	0.76488				1648.32	2.00665				1717	0.98788	1355.14	1.05798				1667.98	3.1374						1648.32	2.02737									1667.98	2				1667.98	-0.3
	1.11134	0.00117		4.33662	0.00192				1679.42	0.75685				1649.28	2.00686				1718	0.98982	1355.85	1.04589				1668.96	3.10655						1649.28	2.02856									1668.96	2				1668.96	-0.3
	1.1132	0.00113		4.34022	0.00205				1680.41	0.75048				1650.24	2.00697				1719	0.99192	1356.47	1.06364				1669.94	3.08105						1650.24	2.0298									1669.94	2				1669.94	-0.3
	1.11506	0.00109		4.34381	0.00211				1681.39	0.74557				1651.2	2.00697				1720	0.99412	1357.06	1.07023				1670.91	3.06048						1651.2	2.03112									1670.91	2				1670.91	-0.3
	1.11692	0.00105		4.34741	0.00209				1682.38	0.74193				1652.16	2.00688				1721	0.9964	1357.78	1.05772				1671.89	3.04427						1652.16	2.0325									1671.89	2				1671.89	-0.3
	1.11878	0.00101		4.35101	0.00199				1683.37	0.73939				1653.12	2.00671				1722	0.99869	1358.4	1.07013				1672.86	3.03178						1653.12	2.03394									1672.86	2				1672.86	-0.3
	1.12064	0.000968486		4.35461	0.00199				1684.35	0.73783				1654.08	2.00648				1723	1.00096	1358.99	1.06515				1673.84	3.02238						1654.08	2.0354									1673.84	2				1673.84	-0.3
	1.1225	0.000949125		4.35821	0.00199				1685.34	0.7372				1655.04	2.0062				1724	1.00314	1359.71	1.05004				1674.82	3.01546						1655.04	2.0369									1674.82	2				1674.82	-0.3
	1.12437	0.000913455		4.36182	0.00197				1686.32	0.7375				1656	2.00591				1725	1.00522	1360.33	1.06431				1675.79	3.01048						1656	2.0384									1675.79	2				1675.79	-0.3
	1.12624	0.00088351		4.36542	0.00203				1687.31	0.7388				1656.96	2.00563				1726	1.00714	1360.92	1.06548				1676.77	3.00696						1656.96	2.03989									1676.77	2				1676.77	-0.3
	1.12811	0.00085748		4.36903	0.00211				1688.29	0.74123				1657.92	2.00539				1727	1.00887	1361.64	1.05314				1677.74	3.00454						1657.92	2.04133									1677.74	2				1677.74	-0.3
	1.12998	0.000818282		4.37264	0.00201				1689.28	0.74497				1658.88	2.00523				1728	1.01039	1362.26	1.06652				1678.72	3.0029						1658.88	2.04275									1678.72	2				1678.72	-0.3
	1.13185	0.000811082		4.37625	0.00193				1690.26	0.75022				1659.84	2.00513				1729	1.01166	1362.85	1.07389				1679.7	3.00182						1659.84	2.04409									1679.7	2				1679.7	-0.3
	1.13372	0.000788931		4.37986	0.00201				1691.24	0.75721				1660.8	2.00515				1730	1.01269	1363.56	1.06347				1680.67	3.00112						1660.8	2.04537									1680.67	2				1680.67	-0.3
	1.1356	0.000747259		4.38347	0.00201				1692.23	0.76614				1661.76	2.00527				1731	1.01345	1364.19	1.07609				1681.65	3.00068						1661.76	2.04657									1681.65	2				1681.65	-0.3
	1.13747	0.000714429		4.38708	0.00212				1693.21	0.77716				1662.72	2.00553				1732	1.01395	1364.78	1.07515				1682.62	3.0004						1662.72	2.04766									1682.62	2				1682.62	-0.3
	1.13935	0.000684193		4.3907	0.0021				1694.2	0.79036				1663.68	2.00589				1733	1.01418	1365.49	1.05495				1683.6	3.00023						1663.68	2.04864									1683.6	2				1683.6	-0.3
	1.14123	0.000655822		4.39432	0.00202				1695.18	0.8057				1664.64	2.00639				1734	1.01414	1366.12	1.06343				1684.58	3.00013						1664.64	2.04946									1684.58	2				1684.58	-0.3
	1.14311	0.000623789		4.39793	0.002				1696.17	0.82303				1665.6	2.00701				1735	1.01385	1366.71	1.05998				1685.55	3.00007						1665.6	2.05013									1685.55	2				1685.55	-0.3
	1.14499	0.000600923		4.40155	0.00196				1697.15	0.84201				1666.56	2.00775				1736	1.01333	1367.42	1.04854				1686.53	3.00004						1666.56	2.05057									1686.53	2				1686.53	-0.3
	1.14688	0.00057086		4.40518	0.00208				1698.14	0.86216				1667.52	2.00861				1737	1.01261	1368.05	1.06605				1687.5	3.00002						1667.52	2.05077									1687.5	2				1687.5	-0.3
	1.14876	0.000536004		4.4088	0.00195				1699.12	0.88283				1668.48	2.00958				1738	1.0117	1368.63	1.07109				1688.48	3.00001						1668.48	2.05069									1688.48	2				1688.48	-0.3
	1.15065	0.000514835		4.41242	0.00198				1700.11	0.90323				1669.44	2.01066				1739	1.01066	1369.35	1.06048				1689.46	3.00001						1669.44	2.05029									1689.46	2				1689.46	-0.3
	1.15254	0.000497918		4.41605	0.00206				1701.1	0.92251				1670.4	2.01183				1740	1.00951	1369.97	1.07899				1690.43	3						1670.4	2.04956									1690.43	2				1690.43	-0.3
	1.15443	0.000482411		4.41968	0.00203				1702.08	0.93975				1671.36	2.01308				1741	1.00829	1370.56	1.0768				1691.41	3						1671.36	2.04852									1691.41	2				1691.41	-0.3
	1.15632	0.000462797		4.4233	0.00208				1703.07	0.9541				1672.32	2.0144				1742	1.00701	1371.28	1.05462				1692.38	3						1672.32	2.04713									1692.38	2				1692.38	-0.3
	1.15822	0.000451853		4.42693	0.00204				1704.05	0.96478				1673.28	2.01575				1743	1.00574	1371.9	1.05289				1693.36	3						1673.28	2.04546									1693.36	2				1693.36	-0.3
	1.16011	0.000448662		4.43057	0.00208				1705.04	0.97119				1674.24	2.01712				1744	1.00447	1372.49	1.04163				1694.34	3						1674.24	2.04352									1694.34	2				1694.34	-0.3
	1.16201	0.000457837		4.4342	0.00198				1706.02	0.97295				1675.2	2.01847				1745	1.00322	1373.21	1.04136				1695.31	3						1675.2	2.0414									1695.31	2				1695.31	-0.3
	1.16391	0.000463295		4.43784	0.00197				1707.01	0.96994				1676.16	2.01973				1746	1.00202	1373.83	1.05334				1696.29	3						1676.16	2.03915									1696.29	2				1696.29	-0.3
	1.16581	0.000475469		4.44147	0.00202				1707.99	0.96229				1677.12	2.02089				1747	1.00087	1374.42	1.06325				1697.26	3						1677.12	2.03689									1697.26	2				1697.26	-0.3
	1.16771	0.000470809		4.44511	0.00199				1708.97	0.95038				1678.08	2.02189				1748	0.99977	1375.14	1.06092				1698.24	3						1678.08	2.03469									1698.24	2				1698.24	-0.3
	1.16961	0.00048649		4.44875	0.00201				1709.96	0.93482				1679.04	2.02267				1749	0.99873	1375.76	1.07535				1699.22	3						1679.04	2.03263									1699.22	2				1699.22	-0.3
	1.17152	0.000506041		4.45239	0.00202				1710.94	0.91638				1680	2.02321				1750	0.99777	1376.35	1.07808				1700.19	3						1680	2.03081									1700.19	2				1700.19	-0.3
	1.17342	0.000492185		4.45603	0.00203				1711.93	0.89592				1680.96	2.02349				1751	0.99688	1377.06	1.06787				1701.17	3						1680.96	2.02927									1701.17	2				1701.17	-0.3
	1.17533	0.000495272		4.45968	0.00198				1712.91	0.87435				1681.92	2.02346				1752	0.99608	1377.69	1.08135				1702.14	3						1681.92	2.02803									1702.14	2				1702.14	-0.3
	1.17724	0.00051066		4.46332	0.00194				1713.9	0.85254				1682.88	2.02315				1753	0.9954	1378.28	1.07667				1703.12	3						1682.88	2.02717									1703.12	2				1703.12	-0.3
	1.17915	0.000527375		4.46697	0.00198				1714.88	0.83126				1683.84	2.02255				1754	0.99483	1378.99	1.05965				1704.1	3						1683.84	2.02665									1704.1	2				1704.1	-0.3
	1.18106	0.000545539		4.47062	0.00206				1715.87	0.8112				1684.8	2.0217				1755	0.99438	1379.62	1.05889				1705.07	3						1684.8	2.02647									1705.07	2				1705.07	-0.3
	1.18297	0.000545821		4.47427	0.00196				1716.86	0.79284				1685.76	2.02063				1756	0.99407	1380.21	1.05272				1706.05	3						1685.76	2.02656									1706.05	2				1706.05	-0.3
	1.18489	0.000561479		4.47792	0.00207				1717.84	0.77656				1686.72	2.01939				1757	0.99389	1380.92	1.04754				1707.02	3						1686.72	2.02694									1707.02	2				1707.02	-0.3
	1.18681	0.000581399		4.48157	0.0019				1718.83	0.76254				1687.68	2.01803				1758	0.99385	1381.55	1.05576				1708	3						1687.68	2.02751									1708	2				1708	-0.3
	1.18872	0.000616651		4.48522	0.00196				1719.81	0.75086				1688.64	2.01659				1759	0.99393	1382.13	1.0593				1708.98	3						1688.64	2.0282									1708.98	2				1708.98	-0.3
	1.19064	0.000645484		4.48888	0.00202				1720.8	0.74144				1689.6	2.01515				1760	0.99412	1382.85	1.05464				1709.95	3						1689.6	2.02895									1709.95	2				1709.95	-0.3
	1.19257	0.000677366		4.49254	0.00213				1721.78	0.73417				1690.56	2.01373				1761	0.9944	1383.47	1.06257				1710.93	3						1690.56	2.02972									1710.93	2				1710.93	-0.3
	1.19449	0.000713965		4.49619	0.00189				1722.77	0.72881				1691.52	2.01237				1762	0.99475	1384.06	1.06585				1711.9	3						1691.52	2.03044									1711.9	2				1711.9	-0.3
	1.19641	0.000755509		4.49986	0.00196				1723.75	0.72515				1692.48	2.01111				1763	0.99515	1384.78	1.06384				1712.88	3						1692.48	2.03103									1712.88	2				1712.88	-0.3
	1.19834	0.000785164		4.50352	0.00199				1724.73	0.7229				1693.44	2.00998				1764	0.99562	1385.4	1.07237				1713.86	3						1693.44	2.0315									1713.86	2				1713.86	-0.3
	1.20027	0.000819724		4.50718	0.002				1725.72	0.72179				1694.4	2.00899				1765	0.9961	1385.99	1.07136				1714.83	3						1694.4	2.03178									1714.83	2				1714.83	-0.3
	1.2022	0.000859041		4.51084	0.00194				1726.7	0.72157				1695.36	2.00813				1766	0.99661	1386.71	1.0733				1715.81	3						1695.36	2.03183									1715.81	2				1715.81	-0.3
	1.20413	0.000884159		4.51451	0.00181				1727.69	0.72199				1696.32	2.00741				1767	0.99713	1387.33	1.0711				1716.78	3						1696.32	2.03168									1716.78	2				1716.78	-0.3
	1.20606	0.000912018		4.51818	0.00191				1728.67	0.72282				1697.28	2.00683				1768	0.99768	1387.92	1.06291				1717.76	3						1697.28	2.03128									1717.76	2				1717.76	-0.3
	1.20799	0.000937779		4.52185	0.00193				1729.66	0.72386				1698.24	2.00639				1769	0.99825	1388.64	1.06464				1718.74	3						1698.24	2.03068									1718.74	2				1718.74	-0.3
	1.20993	0.000944995		4.52552	0.00189				1730.64	0.72495				1699.2	2.00606				1770	0.99881	1389.26	1.05692				1719.71	3						1699.2	2.0299									1719.71	2				1719.71	-0.3
	1.21187	0.000967584		4.52919	0.00185				1731.63	0.72595				1700.16	2.00584				1771	0.99938	1389.85	1.06299				1720.69	3						1700.16	2.02892									1720.69	2				1720.69	-0.3
	1.2138	0.000984783		4.53286	0.00192				1732.62	0.72675				1701.12	2.00572				1772	0.99993	1390.56	1.08043				1721.66	3						1701.12	2.02782									1721.66	2				1721.66	-0.3
	1.21574	0.00102		4.53654	0.00192				1733.6	0.72731				1702.08	2.00569				1773	1.00043	1391.19	1.08058				1722.64	3						1702.08	2.02661									1722.64	2				1722.64	-0.3
	1.21769	0.00103		4.54021	0.00195				1734.59	0.7276				1703.04	2.00573				1774	1.00088	1391.78	1.0836				1723.62	3						1703.04	2.02535									1723.62	2				1723.62	-0.3
	1.21963	0.00107		4.54389	0.00183				1735.57	0.72764				1704	2.00584				1775	1.0012	1392.49	1.08579				1724.59	3						1704	2.02408									1724.59	2				1724.59	-0.3
	1.22157	0.00109		4.54757	0.00189				1736.56	0.72747				1704.96	2.00601				1776	1.0014	1393.12	1.07725				1725.57	3						1704.96	2.02284									1725.57	2				1725.57	-0.3
	1.22352	0.00112		4.55125	0.00191				1737.54	0.72719				1705.92	2.00622				1777	1.00141	1393.71	1.07573				1726.54	3						1705.92	2.02168									1726.54	2				1726.54	-0.3
	1.22547	0.00115		4.55494	0.00193				1738.53	0.72692				1706.88	2.00647				1778	1.00125	1394.42	1.0882				1727.52	3						1706.88	2.02061									1727.52	2				1727.52	-0.3
	1.22742	0.00118		4.55862	0.00195				1739.51	0.72678				1707.84	2.00673				1779	1.00089	1395.04	1.08481				1728.5	3						1707.84	2.0197									1728.5	2				1728.5	-0.3
	1.22937	0.00121		4.56231	0.00192				1740.49	0.72693				1708.8	2.00701				1780	1.00031	1395.63	1.08555				1729.47	3						1708.8	2.01895									1729.47	2				1729.47	-0.3
	1.23132	0.00122		4.56599	0.00195				1741.48	0.72755				1709.76	2.00728				1781	0.99955	1396.35	1.0838				1730.45	3						1709.76	2.01837									1730.45	2				1730.45	-0.3
	1.23328	0.00123		4.56968	0.00194				1742.46	0.72879				1710.72	2.00755				1782	0.99862	1396.97	1.07752				1731.42	3						1710.72	2.01802									1731.42	2				1731.42	-0.3
	1.23523	0.00124		4.57337	0.00192				1743.45	0.73085				1711.68	2.00779				1783	0.99756	1397.56	1.07832				1732.4	3						1711.68	2.01786									1732.4	2				1732.4	-0.3
	1.23719	0.00124		4.57706	0.00195				1744.43	0.73391				1712.64	2.00801				1784	0.99642	1398.28	1.08498				1733.38	3						1712.64	2.01793									1733.38	2				1733.38	-0.3
	1.23915	0.00124		4.58076	0.00187				1745.42	0.73814				1713.6	2.00819				1785	0.99523	1398.9	1.0812				1734.35	3						1713.6	2.01823									1734.35	2				1734.35	-0.3
	1.24111	0.00122		4.58445	0.002				1746.4	0.74374				1714.56	2.00833				1786	0.99407	1399.49	1.07978				1735.33	3						1714.56	2.01873									1735.33	2				1735.33	-0.3
	1.24307	0.00122		4.58815	0.00194				1747.39	0.75086				1715.52	2.00844				1787	0.99298	1400.21	1.08046				1736.3	3						1715.52	2.01942									1736.3	2				1736.3	-0.3
	1.24503	0.00121		4.59184	0.0019				1748.38	0.75966				1716.48	2.00851				1788	0.99199	1400.83	1.06895				1737.28	3						1716.48	2.02029									1737.28	2				1737.28	-0.3
	1.247	0.0012		4.59554	0.00189				1749.36	0.77028				1717.44	2.00855				1789	0.99114	1401.42	1.06624				1738.26	3						1717.44	2.0213									1738.26	2				1738.26	-0.3
	1.24896	0.00118		4.59924	0.00194				1750.35	0.78278				1718.4	2.00855				1790	0.99046	1402.13	1.0668				1739.23	3						1718.4	2.02242									1739.23	2				1739.23	-0.3
	1.25093	0.00117		4.60294	0.002				1751.33	0.7972				1719.36	2.00852				1791	0.98995	1402.76	1.06703				1740.21	3						1719.36	2.02361									1740.21	2				1740.21	-0.3
	1.2529	0.00116		4.60665	0.00201				1752.32	0.81346				1720.32	2.00847				1792	0.98963	1403.35	1.07184				1741.18	3						1720.32	2.02485									1741.18	2				1741.18	-0.3
	1.25487	0.00116		4.61035	0.00209				1753.3	0.8314				1721.28	2.00837				1793	0.98951	1404.06	1.06862				1742.16	3						1721.28	2.02604									1742.16	2				1742.16	-0.3
	1.25684	0.00115		4.61406	0.00205				1754.29	0.85075				1722.24	2.00825				1794	0.98957	1404.69	1.07315				1743.14	3						1722.24	2.02719									1743.14	2				1743.14	-0.3
	1.25882	0.00113		4.61777	0.00199				1755.27	0.87109				1723.2	2.0081				1795	0.9898	1405.28	1.06653				1744.11	3						1723.2	2.02822									1744.11	2				1744.11	-0.3
	1.26079	0.00113		4.62148	0.00192				1756.26	0.89189				1724.16	2.00791				1796	0.9902	1405.99	1.05374				1745.09	3						1724.16	2.02913									1745.09	2				1745.09	-0.3
	1.26277	0.00111		4.62519	0.00197				1757.24	0.91252				1725.12	2.00767				1797	0.99075	1406.62	1.06161				1746.06	3						1725.12	2.0299									1746.06	2				1746.06	-0.3
	1.26475	0.00109		4.6289	0.00187				1758.22	0.93227				1726.08	2.0074				1798	0.99144	1407.2	1.066				1747.04	3						1726.08	2.0305									1747.04	2				1747.04	-0.3
	1.26673	0.00107		4.63261	0.00193				1759.21	0.95038				1727.04	2.00709				1799	0.99225	1407.92	1.05663				1748.02	3						1727.04	2.03093									1748.02	2				1748.02	-0.3
	1.26871	0.00106		4.63633	0.00193				1760.19	0.96611				1728	2.00673				1800	0.9932	1408.54	1.06676				1748.99	3						1728	2.0312									1748.99	2				1748.99	-0.3
	1.2707	0.00101		4.64004	0.00208				1761.18	0.97878				1728.96	2.00633				1801	0.99424	1409.13	1.05863				1749.97	3						1728.96	2.03135									1749.97	2				1749.97	-0.3
	1.27268	0.000969084		4.64376	0.00211				1762.16	0.98782				1729.92	2.00591				1802	0.99536	1409.85	1.04134				1750.94	3						1729.92	2.03139									1750.94	2				1750.94	-0.3
	1.27467	0.000946556		4.64748	0.00205				1763.15	0.99283				1730.88	2.00546				1803	0.9965	1410.47	1.04038				1751.92	3						1730.88	2.0313									1751.92	2				1751.92	-0.3
	1.27666	0.000903381		4.6512	0.002				1764.13	0.99362				1731.84	2.00499				1804	0.99766	1411.06	1.04083				1752.9	3						1731.84	2.03115									1752.9	2				1752.9	-0.3
	1.27865	0.000878698		4.65493	0.00198				1765.12	0.99019				1732.8	2.00451				1805	0.99881	1411.78	1.03854				1753.87	3						1732.8	2.03097									1753.87	2				1753.87	-0.3
	1.28064	0.000836569		4.65865	0.00197				1766.11	0.98277				1733.76	2.00405				1806	0.99986	1412.4	1.04974				1754.85	3						1733.76	2.03071									1754.85	2				1754.85	-0.3
	1.28263	0.000810404		4.66238	0.00198				1767.09	0.97175				1734.72	2.00359				1807	1.00081	1412.99	1.05576				1755.82	3						1734.72	2.03043									1755.82	2				1755.82	-0.3
	1.28462	0.000785885		4.6661	0.002				1768.08	0.95772				1735.68	2.00315				1808	1.00159	1413.71	1.05089				1756.8	3						1735.68	2.03006									1756.8	2				1756.8	-0.3
	1.28662	0.000762308		4.66983	0.00202				1769.06	0.94133				1736.64	2.00275				1809	1.00218	1414.33	1.07123				1757.78	3						1736.64	2.02963									1757.78	2				1757.78	-0.3
	1.28862	0.000742047		4.67356	0.002				1770.05	0.92331				1737.6	2.00239				1810	1.00253	1414.92	1.07322				1758.75	3						1737.6	2.02913									1758.75	2				1758.75	-0.3
	1.29062	0.00071258		4.67729	0.00193				1771.03	0.90438				1738.56	2.00206				1811	1.00265	1415.63	1.05769				1759.73	3						1738.56	2.02852									1759.73	2				1759.73	-0.3
	1.29262	0.000697768		4.68103	0.00205				1772.02	0.88522				1739.52	2.00177				1812	1.00254	1416.26	1.06156				1760.7	3						1739.52	2.02783									1760.7	2				1760.7	-0.3
	1.29462	0.000685912		4.68476	0.00194				1773	0.8664				1740.48	2.00153				1813	1.00219	1416.85	1.05433				1761.68	3						1740.48	2.02702									1761.68	2				1761.68	-0.3
	1.29662	0.000667447		4.6885	0.00196				1773.98	0.84841				1741.44	2.00132				1814	1.00166	1417.56	1.0438				1762.66	3						1741.44	2.02612									1762.66	2				1762.66	-0.3
	1.29863	0.000652725		4.69223	0.00193				1774.97	0.8316				1742.4	2.00115				1815	1.00097	1418.19	1.04962				1763.63	3						1742.4	2.02514									1763.63	2				1763.63	-0.3
	1.30063	0.000628713		4.69597	0.00199				1775.95	0.8162				1743.36	2.00101				1816	1.0002	1418.78	1.05508				1764.61	3						1743.36	2.0241									1764.61	2				1764.61	-0.3
	1.30264	0.000596715		4.69971	0.00207				1776.94	0.80235				1744.32	2.00091				1817	0.9994	1419.49	1.04827				1765.58	3						1744.32	2.02304									1765.58	2				1765.58	-0.3
	1.30465	0.000570248		4.70346	0.002				1777.92	0.79009				1745.28	2.00083				1818	0.99864	1420.11	1.06134				1766.56	3						1745.28	2.02201									1766.56	2				1766.56	-0.3
	1.30666	0.000552654		4.7072	0.00201				1778.91	0.77941				1746.24	2.00077				1819	0.99798	1420.7	1.06467				1767.54	3						1746.24	2.02103									1767.54	2				1767.54	-0.3
	1.30868	0.000531211		4.71095	0.00192				1779.89	0.77027				1747.2	2.00072				1820	0.99748	1421.42	1.05312				1768.51	3						1747.2	2.02016									1768.51	2				1768.51	-0.3
	1.31069	0.000510072		4.71469	0.00191				1780.88	0.76259				1748.16	2.00069				1821	0.99718	1422.04	1.0601				1769.49	3						1748.16	2.01944									1769.49	2				1769.49	-0.3
	1.31271	0.000500858		4.71844	0.00193				1781.87	0.75633				1749.12	2.00067				1822	0.99712	1422.63	1.05732				1770.46	3						1749.12	2.0189									1770.46	2				1770.46	-0.3
	1.31472	0.000498118		4.72219	0.00181				1782.85	0.75144				1750.08	2.00067				1823	0.99731	1423.35	1.05351				1771.44	3						1750.08	2.01854									1771.44	2				1771.44	-0.3
	1.31674	0.000492845		4.72594	0.00187				1783.84	0.7479				1751.04	2.00067				1824	0.99772	1423.97	1.0656				1772.42	3						1751.04	2.0184									1772.42	2				1772.42	-0.3
	1.31876	0.00048899		4.72969	0.00189				1784.82	0.74572				1752	2.00069				1825	0.99836	1424.56	1.06531				1773.39	3						1752	2.01847									1773.39	2				1773.39	-0.3
	1.32079	0.000486267		4.73345	0.00189				1785.81	0.74495				1752.96	2.00071				1826	0.99918	1425.28	1.05329				1774.37	3						1752.96	2.01874									1774.37	2				1774.37	-0.3
	1.32281	0.000506233		4.7372	0.00184				1786.79	0.74564				1753.92	2.00074				1827	1.00013	1425.9	1.0656				1775.34	3						1753.92	2.01923									1775.34	2				1775.34	-0.3
	1.32483	0.000512918		4.74096	0.00186				1787.78	0.7479				1754.88	2.00078				1828	1.00115	1426.49	1.06708				1776.32	3						1754.88	2.01991									1776.32	2				1776.32	-0.3
	1.32686	0.000526644		4.74472	0.00196				1788.76	0.75181				1755.84	2.00083				1829	1.00218	1427.2	1.05545				1777.3	3						1755.84	2.02078									1777.3	2				1777.3	-0.3
	1.32889	0.000532448		4.74848	0.00191				1789.74	0.75748				1756.8	2.00089				1830	1.00315	1427.83	1.06455				1778.27	3						1756.8	2.02177									1778.27	2				1778.27	-0.3
	1.33092	0.000542274		4.75224	0.00189				1790.73	0.76503				1757.76	2.00097				1831	1.00401	1428.42	1.06205				1779.25	3						1757.76	2.02292									1779.25	2				1779.25	-0.3
	1.33295	0.00055276		4.756	0.00188				1791.71	0.77456				1758.72	2.00106				1832	1.00471	1429.13	1.05243				1780.22	3						1758.72	2.02419									1780.22	2				1780.22	-0.3
	1.33498	0.000564173		4.75977	0.0019				1792.7	0.78619				1759.68	2.00117				1833	1.00521	1429.76	1.06206				1781.2	3						1759.68	2.02556									1781.2	2				1781.2	-0.3
	1.33702	0.000577165		4.76353	0.00196				1793.68	0.79997				1760.64	2.0013				1834	1.00548	1430.35	1.05661				1782.18	3						1760.64	2.02703									1782.18	2				1782.18	-0.3
	1.33905	0.000585952		4.7673	0.00197				1794.67	0.81597				1761.6	2.00145				1835	1.0055	1431.06	1.04104				1783.15	3						1761.6	2.02856									1783.15	2				1783.15	-0.3
	1.34109	0.000593531		4.77107	0.00189				1795.65	0.8342				1762.56	2.00163				1836	1.00529	1431.69	1.0443				1784.13	3						1762.56	2.03012									1784.13	2				1784.13	-0.3
	1.34313	0.00059832		4.77484	0.00192				1796.64	0.85458				1763.52	2.00185				1837	1.00487	1432.27	1.04395				1785.1	3						1763.52	2.03174									1785.1	2				1785.1	-0.3
	1.34517	0.000625045		4.77861	0.00202				1797.62	0.877				1764.48	2.00209				1838	1.00427	1432.99	1.04174				1786.08	3						1764.48	2.03334									1786.08	2				1786.08	-0.3
	1.34721	0.000634349		4.78238	0.00193				1798.61	0.90123				1765.44	2.00235				1839	1.00353	1433.61	1.05529				1787.06	3						1765.44	2.0349									1787.06	2				1787.06	-0.3
	1.34926	0.000663018		4.78616	0.00192				1799.6	0.92693				1766.4	2.00266				1840	1.00271	1434.2	1.06017				1788.03	3						1766.4	2.03644									1788.03	2				1788.03	-0.3
	1.3513	0.000691561		4.78993	0.00203				1800.58	0.95364				1767.36	2.00299				1841	1.00185	1434.92	1.04982				1789.01	3						1767.36	2.0379									1789.01	2				1789.01	-0.3
	1.35335	0.000725623		4.79371	0.00195				1801.57	0.98078				1768.32	2.00335				1842	1.00101	1435.54	1.06				1789.98	3						1768.32	2.03928									1789.98	2				1789.98	-0.3
	1.3554	0.000762482		4.79749	0.00194				1802.55	1.00765				1769.28	2.00374				1843	1.00023	1436.13	1.0547				1790.96	3						1769.28	2.04053									1790.96	2				1790.96	-0.3
	1.35745	0.000787311		4.80127	0.00182				1803.54	1.03345				1770.24	2.00415				1844	0.99959	1436.85	1.04303				1791.94	3						1770.24	2.04167									1791.94	2				1791.94	-0.3
	1.3595	0.000817305		4.80506	0.00187				1804.52	1.05732				1771.2	2.00456				1845	0.9991	1437.47	1.04056				1792.91	3						1771.2	2.04269									1792.91	2				1792.91	-0.3
	1.36155	0.00085064		4.80884	0.0019				1805.51	1.07839				1772.16	2.00499				1846	0.99878	1438.06	1.04725				1793.89	3						1772.16	2.04355									1793.89	2				1793.89	-0.3
	1.36361	0.000873703		4.81262	0.00188				1806.49	1.09581				1773.12	2.00541				1847	0.99866	1438.78	1.04647				1794.86	3						1773.12	2.0443									1794.86	2				1794.86	-0.3
	1.36567	0.000897376		4.81641	0.00193				1807.47	1.10884				1774.08	2.00584				1848	0.99873	1439.4	1.06604				1795.84	3						1774.08	2.04493									1795.84	2				1795.84	-0.3
	1.36772	0.000926639		4.8202	0.00195				1808.46	1.11688				1775.04	2.00627				1849	0.99899	1439.99	1.069				1796.82	3						1775.04	2.04548									1796.82	2				1796.82	-0.3
	1.36978	0.000946315		4.82399	0.00192				1809.44	1.11954				1776	2.0067				1850	0.99942	1440.7	1.05333				1797.79	3						1776	2.04598									1797.79	2				1797.79	-0.3
	1.37184	0.000961445		4.82778	0.00199				1810.43	1.11667				1776.96	2.00715				1851	1	1441.33	1.06378				1798.77	3						1776.96	2.04649									1798.77	2				1798.77	-0.3
	1.37391	0.000977822		4.83157	0.00198				1811.41	1.10835				1777.92	2.0076				1852	1.00071	1441.92	1.05995				1799.74	3						1777.92	2.047									1799.74	2				1799.74	-0.3
	1.37597	0.00099095		4.83537	0.00196				1812.4	1.09497				1778.88	2.00809				1853	1.00151	1442.63	1.04617				1800.72	3						1778.88	2.04758									1800.72	2				1800.72	-0.3
	1.37804	0.00101		4.83916	0.00198				1813.38	1.07712				1779.84	2.00863				1854	1.00238	1443.26	1.06076				1801.7	3						1779.84	2.04826									1801.7	2				1801.7	-0.3
	1.3801	0.00103		4.84296	0.00196				1814.37	1.0556				1780.8	2.00922				1855	1.00334	1443.85	1.06668				1802.67	3						1780.8	2.04909									1802.67	2				1802.67	-0.3
	1.38217	0.00104		4.84676	0.00195				1815.36	1.03137				1781.76	2.00989				1856	1.00433	1444.56	1.05798				1803.65	3						1781.76	2.05007									1803.65	2				1803.65	-0.3
	1.38424	0.00106		4.85056	0.00198				1816.34	1.00545				1782.72	2.01065				1857	1.00535	1445.19	1.07577				1804.62	3						1782.72	2.05123									1804.62	2				1804.62	-0.3
	1.38631	0.00108		4.85436	0.00188				1817.33	0.9789				1783.68	2.0115				1858	1.00642	1445.77	1.07571				1805.6	3						1783.68	2.05254									1805.6	2				1805.6	-0.3
	1.38839	0.0011		4.85816	0.00194				1818.31	0.95275				1784.64	2.01245				1859	1.00752	1446.49	1.05945				1806.58	3						1784.64	2.05402									1806.58	2				1806.58	-0.3
	1.39046	0.00111		4.86197	0.00195				1819.3	0.92789				1785.6	2.0135				1860	1.00865	1447.11	1.07552				1807.55	3						1785.6	2.05563									1807.55	2				1807.55	-0.3
	1.39254	0.00114		4.86577	0.00194				1820.28	0.90511				1786.56	2.01464				1861	1.00981	1447.7	1.07812				1808.53	3						1786.56	2.05732									1808.53	2				1808.53	-0.3
	1.39462	0.00115		4.86958	0.00188				1821.27	0.88502				1787.52	2.01585				1862	1.01098	1448.42	1.06442				1809.5	3						1787.52	2.059									1809.5	2				1809.5	-0.3
	1.3967	0.00116		4.87339	0.0019				1822.25	0.86805				1788.48	2.01711				1863	1.01217	1449.04	1.08263				1810.48	3						1788.48	2.06063									1810.48	2				1810.48	-0.3
	1.39878	0.00116		4.8772	0.00198				1823.23	0.85446				1789.44	2.01838				1864	1.01335	1449.63	1.08173				1811.46	3						1789.44	2.06213									1811.46	2				1811.46	-0.3
	1.40086	0.00116		4.88101	0.00199				1824.22	0.84431				1790.4	2.01964				1865	1.01448	1450.35	1.06023				1812.43	3						1790.4	2.06343									1812.43	2				1812.43	-0.3
	1.40294	0.00115		4.88483	0.00206				1825.2	0.83754				1791.36	2.02084				1866	1.01553	1450.97	1.06982				1813.41	3						1791.36	2.06445									1813.41	2				1813.41	-0.3
	1.40503	0.00114		4.88864	0.00208				1826.19	0.83397				1792.32	2.02195				1867	1.01647	1451.56	1.06448				1814.38	3						1792.32	2.06514									1814.38	2				1814.38	-0.3
	1.40712	0.00114		4.89246	0.00199				1827.17	0.83329				1793.28	2.02292				1868	1.01724	1452.28	1.04956				1815.36	3						1793.28	2.06545									1815.36	2				1815.36	-0.3
	1.4092	0.00112		4.89628	0.00198				1828.16	0.83514				1794.24	2.02372				1869	1.01781	1452.9	1.0594				1816.34	3						1794.24	2.06535									1816.34	2				1816.34	-0.3
	1.4113	0.00111		4.9001	0.00197				1829.14	0.83912				1795.2	2.02433				1870	1.01815	1453.49	1.05577				1817.31	3						1795.2	2.06482									1817.31	2				1817.31	-0.3
	1.41339	0.00111		4.90392	0.00203				1830.13	0.84478				1796.16	2.02471				1871	1.01822	1454.2	1.03898				1818.29	3						1796.16	2.06392									1818.29	2				1818.29	-0.3
	1.41548	0.00109		4.90774	0.00201				1831.12	0.85168				1797.12	2.02485				1872	1.018	1454.83	1.04522				1819.26	3						1797.12	2.06267									1819.26	2				1819.26	-0.3
	1.41758	0.00107		4.91156	0.0021				1832.1	0.85936				1798.08	2.02476				1873	1.01749	1455.42	1.04569				1820.24	3						1798.08	2.06113									1820.24	2				1820.24	-0.3
	1.41967	0.00106		4.91539	0.002				1833.09	0.86738				1799.04	2.02443				1874	1.01671	1456.13	1.0474				1821.22	3						1799.04	2.05937									1821.22	2				1821.22	-0.3
	1.42177	0.00106		4.91922	0.00197				1834.07	0.87531				1800	2.02389				1875	1.01566	1456.76	1.06892				1822.19	3						1800	2.05749									1822.19	2				1822.19	-0.3
	1.42387	0.00105		4.92304	0.00197				1835.06	0.88275				1800.96	2.02316				1876	1.01439	1457.35	1.06078				1823.17	3						1800.96	2.05561									1823.17	2				1823.17	-0.3
	1.42597	0.00103		4.92687	0.00201				1836.04	0.88932				1801.92	2.02228				1877	1.01294	1458.06	1.04551				1824.14	3						1801.92	2.05381									1824.14	2				1824.14	-0.3
	1.42807	0.00102		4.93071	0.00209				1837.03	0.89466				1802.88	2.02129				1878	1.01136	1458.68	1.04118				1825.12	3						1802.88	2.05221									1825.12	2				1825.12	-0.3
	1.43018	0.000997765		4.93454	0.00206				1838.01	0.89846				1803.84	2.02023				1879	1.0097	1459.27	1.04249				1826.1	3						1803.84	2.05087									1826.1	2				1826.1	-0.3
	1.43228	0.000987083		4.93837	0.00202				1838.99	0.90048				1804.8	2.01917				1880	1.00799	1459.99	1.03933				1827.07	3						1804.8	2.04989									1827.07	2				1827.07	-0.3
	1.43439	0.000966932		4.94221	0.00204				1839.98	0.90052				1805.76	2.01816				1881	1.00633	1460.61	1.06105				1828.05	3						1805.76	2.04934									1828.05	2				1828.05	-0.3
	1.4365	0.000944579		4.94605	0.00203				1840.96	0.89846				1806.72	2.01724				1882	1.00471	1461.2	1.06349				1829.02	3						1806.72	2.04923									1829.02	2				1829.02	-0.3
	1.43861	0.000912814		4.94988	0.002				1841.95	0.89426				1807.68	2.01647				1883	1.00319	1461.92	1.04541				1830	3						1807.68	2.04962									1830	2				1830	-0.3
	1.44072	0.000881267		4.95372	0.00203				1842.93	0.88797				1808.64	2.01588				1884	1.00182	1462.54	1.05268				1830.98	3						1808.64	2.05044									1830.98	2				1830.98	-0.3
	1.44284	0.000847188		4.95757	0.00196				1843.92	0.87972				1809.6	2.01552				1885	1.00058	1463.13	1.04477				1831.95	3						1809.6	2.05171									1831.95	2				1831.95	-0.3
	1.44495	0.000822844		4.96141	0.00201				1844.9	0.86975				1810.56	2.0154				1886	0.9995	1463.85	1.03447				1832.93	3						1810.56	2.05339									1832.93	2				1832.93	-0.3
	1.44707	0.000796325		4.96525	0.00196				1845.89	0.85834				1811.52	2.01553				1887	0.9986	1464.47	1.04894				1833.9	3						1811.52	2.05539									1833.9	2				1833.9	-0.3
	1.44919	0.000770662		4.9691	0.00198				1846.88	0.84583				1812.48	2.01592				1888	0.99785	1465.06	1.04923				1834.88	3						1812.48	2.05764									1834.88	2				1834.88	-0.3
	1.45131	0.000753637		4.97295	0.00199				1847.86	0.83262				1813.44	2.01654				1889	0.99729	1465.77	1.03524				1835.86	3						1813.44	2.06006									1835.86	2				1835.86	-0.3
	1.45343	0.000734985		4.9768	0.00203				1848.85	0.81911				1814.4	2.01737				1890	0.9969	1466.4	1.04398				1836.83	3						1814.4	2.06257									1836.83	2				1836.83	-0.3
	1.45555	0.000725878		4.98065	0.00204				1849.83	0.80568				1815.36	2.01838				1891	0.99665	1466.99	1.0452				1837.81	3						1815.36	2.06509									1837.81	2				1837.81	-0.3
	1.45767	0.000716712		4.9845	0.00193				1850.82	0.7927				1816.32	2.01952				1892	0.99657	1467.7	1.03828				1838.78	3						1816.32	2.0675									1838.78	2				1838.78	-0.3
	1.4598	0.000689581		4.98835	0.00194				1851.8	0.78049				1817.28	2.02073				1893	0.99664	1468.33	1.05476				1839.76	3						1817.28	2.06974									1839.76	2				1839.76	-0.3
	1.46193	0.000686738		4.99221	0.00195				1852.79	0.76929				1818.24	2.02196				1894	0.99682	1468.92	1.05856				1840.74	3						1818.24	2.07174									1840.74	2				1840.74	-0.3
	1.46406	0.000680926		4.99607	0.00203				1853.77	0.7593				1819.2	2.02316				1895	0.99713	1469.63	1.04466				1841.71	3						1819.2	2.07343									1841.71	--				1841.71	-0.3
	1.46619	0.000669816		4.99993	0.00201				1854.76	0.75064				1820.16	2.02427				1896	0.99753	1470.26	1.0535				1842.69	3						1820.16	2.07481									1842.69	--				1842.69	-0.3
	1.46832	0.000654184		5.00378	0.00194				1855.74	0.74335				1821.12	2.02526				1897	0.99802	1470.84	1.0522				1843.66	3						1821.12	2.07579									1843.66	--				1843.66	-0.3
	1.47045	0.000641638		5.00765	0.00196				1856.72	0.73742				1822.08	2.02608				1898	0.99854	1471.56	1.05214				1844.64	3						1822.08	2.0764									1844.64	--				1844.64	-0.3
	1.47259	0.00062318		5.01151	0.002				1857.71	0.73279				1823.04	2.02672				1899	0.9991	1472.18	1.05715				1845.62	3						1823.04	2.07665									1845.62	--				1845.62	-0.3
	1.47473	0.000613892		5.01537	0.002				1858.69	0.72935				1824	2.02715				1900	0.99965	1472.77	1.05178				1846.59	3						1824	2.07649									1846.59	--				1846.59	-0.3
	1.47686	0.000601411		5.01924	0.00191				1859.68	0.72697				1824.96	2.02739				1901	1.00016	1473.49	1.04607				1847.57	3						1824.96	2.076									1847.57	--				1847.57	-0.3
	1.479	0.000597766		5.02311	0.00192				1860.66	0.72552				1825.92	2.02743				1902	1.0006	1474.11	1.03849				1848.54	3						1825.92	2.07525									1848.54	2				1848.54	-0.3
	1.48115	0.000593436		5.02697	0.00189				1861.65	0.72486				1826.88	2.0273				1903	1.00097	1474.7	1.04618				1849.52	3						1826.88	2.07422									1849.52	2				1849.52	-0.3
	1.48329	0.000588662		5.03084	0.00203				1862.63	0.72487				1827.84	2.02702				1904	1.00122	1475.42	1.05329				1850.5	3						1827.84	2.073									1850.5	2				1850.5	-0.3
	1.48543	0.000583708		5.03472	0.00207				1863.62	0.72546				1828.8	2.02662				1905	1.00136	1476.04	1.0779				1851.47	3						1828.8	2.07168									1851.47	2				1851.47	-0.3
	1.48758	0.000590993		5.03859	0.00202				1864.61	0.72658				1829.76	2.02613				1906	1.00138	1476.63	1.07362				1852.45	3						1829.76	2.0703									1852.45	2				1852.45	-0.3
	1.48973	0.000596569		5.04246	0.00207				1865.59	0.72821				1830.72	2.02559				1907	1.00128	1477.35	1.04802				1853.42	3						1830.72	2.06893									1853.42	2				1853.42	-0.3
	1.49188	0.000610109		5.04634	0.00208				1866.58	0.7304				1831.68	2.02502				1908	1.00108	1477.97	1.04955				1854.4	3						1831.68	2.06763									1854.4	2				1854.4	-0.3
	1.49403	0.000612082		5.05022	0.00199				1867.56	0.73323				1832.64	2.02445				1909	1.00081	1478.56	1.03836				1855.38	3						1832.64	2.06643									1855.38	2				1855.38	-0.3
	1.49618	0.000626372		5.0541	0.00195				1868.55	0.73686				1833.6	2.02391				1910	1.00046	1479.27	1.02381				1856.35	3						1833.6	2.06541									1856.35	2				1856.35	-0.3
	1.49833	0.000643993		5.05798	0.00188				1869.53	0.74147				1834.56	2.0234				1911	1.0001	1479.9	1.03003				1857.33	3						1834.56	2.06456									1857.33	2				1857.33	-0.3
	1.50049	0.000664777		5.06186	0.00195				1870.52	0.74729				1835.52	2.02295				1912	0.99972	1480.49	1.03798				1858.3	3						1835.52	2.06384									1858.3	2				1858.3	-0.3
	1.50265	0.00067961		5.06574	0.00198				1871.5	0.75457				1836.48	2.02256				1913	0.9994	1481.2	1.04142				1859.28	3						1836.48	2.0633									1859.28	2				1859.28	-0.3
	1.5048	0.000685022		5.06963	0.00203				1872.48	0.76355				1837.44	2.02223				1914	0.99915	1481.83	1.06103				1860.26	3						1837.44	2.06286									1860.26	2				1860.26	-0.3
	1.50696	0.000697811		5.07351	0.00197				1873.47	0.77446				1838.4	2.02195				1915	0.99902	1482.42	1.06832				1861.23	3						1838.4	2.06251									1861.23	2				1861.23	-0.3
	1.50913	0.000702673		5.0774	0.00191				1874.45	0.78747				1839.36	2.02173				1916	0.99902	1483.13	1.05535				1862.21	3						1839.36	2.06214									1862.21	2				1862.21	-0.3
	1.51129	0.000698876		5.08129	0.002				1875.44	0.80269				1840.32	2.02153				1917	0.99918	1483.75	1.07381				1863.18	3						1840.32	2.06173									1863.18	2				1863.18	-0.3
	1.51345	0.000721393		5.08518	0.00195				1876.42	0.82012				1841.28	2.02136				1918	0.99949	1484.34	1.07337				1864.16	3						1841.28	2.06118									1864.16	2				1864.16	-0.3
	1.51562	0.000726907		5.08908	0.00198				1877.41	0.83964				1842.24	2.02119				1919	0.99997	1485.06	1.05604				1865.14	3						1842.24	2.06049									1865.14	2				1865.14	-0.3
	1.51779	0.000751258		5.09297	0.00202				1878.39	0.86099				1843.2	2.02102				1920	1.00061	1485.68	1.07263				1866.11	3						1843.2	2.05959									1866.11	2				1866.11	-0.3
	1.51996	0.000757986		5.09686	0.00198				1879.38	0.88377				1844.16	2.02083				1921	1.00136	1486.27	1.07357				1867.09	3						1844.16	2.05847									1867.09	2				1867.09	-0.3
	1.52213	0.000775976		5.10076	0.00195				1880.37	0.90744				1845.12	2.02062				1922	1.0022	1486.99	1.06754				1868.06	3						1845.12	2.05713									1868.06	2				1868.06	-0.3
	1.5243	0.000790935		5.10466	0.00203				1881.35	0.93133				1846.08	2.02038				1923	1.00308	1487.61	1.07467				1869.04	3						1846.08	2.05556									1869.04	2				1869.04	-0.3
	1.52647	0.0008218		5.10856	0.00198				1882.34	0.95471				1847.04	2.02011				1924	1.00395	1488.2	1.06853				1870.02	3						1847.04	2.05382									1870.02	2				1870.02	-0.3
	1.52865	0.000832127		5.11246	0.00204				1883.32	0.97676				1848	2.01982				1925	1.00473	1488.92	1.06052				1870.99	3						1848	2.05196									1870.99	2				1870.99	-0.3
	1.53083	0.000847695		5.11636	0.00201				1884.31	0.99668				1848.96	2.01952				1926	1.0054	1489.54	1.07288				1871.97	3						1848.96	2.05									1871.97	2				1871.97	-0.3
	1.53301	0.000869966		5.12027	0.00206				1885.29	1.01375				1849.92	2.01922				1927	1.00589	1490.13	1.06882				1872.94	3						1849.92	2.04805									1872.94	2				1872.94	-0.3
	1.53519	0.000879726		5.12417	0.00204				1886.28	1.02734				1850.88	2.01894				1928	1.00616	1490.85	1.05283				1873.92	3						1850.88	2.04615									1873.92	2				1873.92	-0.3
	1.53737	0.000896748		5.12808	0.00194				1887.26	1.037				1851.84	2.01869				1929	1.00618	1491.47	1.05782				1874.9	3						1851.84	2.04432									1874.9	2				1874.9	-0.3
	1.53955	0.000902297		5.13199	0.00191				1888.24	1.0425				1852.8	2.01849				1930	1.00594	1492.06	1.05843				1875.87	3						1852.8	2.04268									1875.87	2				1875.87	-0.3
	1.54174	0.000929775		5.1359	0.002				1889.23	1.04385				1853.76	2.01833				1931	1.00542	1492.77	1.0539				1876.85	3						1853.76	2.04117									1876.85	2				1876.85	-0.3
	1.54392	0.000935578		5.13981	0.00195				1890.21	1.0413				1854.72	2.01825				1932	1.00469	1493.4	1.07617				1877.82	3						1854.72	2.03988									1877.82	2				1877.82	-0.3
	1.54611	0.000932148		5.14373	0.00199				1891.2	1.03539				1855.68	2.01821				1933	1.00373	1493.99	1.08942				1878.8	3						1855.68	2.03879									1878.8	2				1878.8	-0.3
	1.5483	0.000937713		5.14764	0.002				1892.18	1.02683				1856.64	2.01824				1934	1.0026	1494.7	1.07946				1879.78	3						1856.64	2.03787									1879.78	2				1879.78	-0.3
	1.55049	0.000934983		5.15156	0.00198				1893.17	1.01654				1857.6	2.0183				1935	1.00136	1495.33	1.09672				1880.75	3						1857.6	2.03714									1880.75	2				1880.75	-0.3
	1.55268	0.000943684		5.15547	0.00203				1894.15	1.00557				1858.56	2.01838				1936	1.00007	1495.91	1.09033				1881.73	3						1858.56	2.03656									1881.73	2				1881.73	-0.3
	1.55488	0.00095105		5.15939	0.00199				1895.14	0.99497				1859.52	2.01847				1937	0.99878	1496.63	1.07515				1882.7	3						1859.52	2.0361									1882.7	2				1882.7	-0.3
	1.55707	0.000951992		5.16331	0.00205				1896.12	0.98582				1860.48	2.01853				1938	0.99754	1497.25	1.112				1883.68	3						1860.48	2.03572									1883.68	2				1883.68	-0.3
	1.55927	0.000953052		5.16724	0.002				1897.11	0.97904				1861.44	2.01854				1939	0.99641	1497.84	1.10824				1884.66	3						1861.44	2.0354									1884.66	2				1884.66	-0.3
	1.56147	0.000965574		5.17116	0.00198				1898.1	0.97543				1862.4	2.01848				1940	0.99543	1498.56	1.07897				1885.63	3						1862.4	2.03514									1885.63	2				1885.63	-0.3
	1.56367	0.000964484		5.17509	0.00193				1899.08	0.97553				1863.36	2.01833				1941	0.99463	1499.18	1.0945				1886.61	3						1863.36	2.0349									1886.61	2				1886.61	-0.3
	1.56587	0.000976144		5.17901	0.00189				1900.07	0.97961				1864.32	2.01808				1942	0.99403	1499.77	1.09474				1887.58	3						1864.32	2.03467									1887.58	2				1887.58	-0.3
	1.56807	0.000972474		5.18294	0.00186				1901.05	0.98765				1865.28	2.01771				1943	0.99366	1500.49	1.08247				1888.56	3						1865.28	2.03444									1888.56	2				1888.56	-0.3
	1.57028	0.000993515		5.18687	0.00196				1902.04	0.99934				1866.24	2.01722				1944	0.99351	1501.11	1.09912				1889.54	3						1866.24	2.03422									1889.54	2				1889.54	-0.3
	1.57249	0.000996233		5.1908	0.00194				1903.02	1.01407				1867.2	2.01662				1945	0.99356	1501.7	1.10045				1890.51	3						1867.2	2.03399									1890.51	2				1890.51	-0.3
	1.57469	0.00099236		5.19473	0.00199				1904.01	1.031				1868.16	2.01591				1946	0.99383	1502.42	1.0875				1891.49	3						1868.16	2.03376									1891.49	2				1891.49	-0.3
	1.5769	0.000986342		5.19867	0.00191				1904.99	1.0491				1869.12	2.0151				1947	0.9943	1503.04	1.10604				1892.46	3						1869.12	2.03354									1892.46	2				1892.46	-0.3
	1.57911	0.000984476		5.2026	0.00189				1905.97	1.06721				1870.08	2.01421				1948	0.99496	1503.63	1.11462				1893.44	3						1870.08	2.03332									1893.44	2				1893.44	-0.3
	1.58133	0.000978235		5.20654	0.00194				1906.96	1.08413				1871.04	2.01327				1949	0.99577	1504.34	1.099				1894.42	3						1871.04	2.03311									1894.42	2				1894.42	-0.3
	1.58354	0.000974576		5.21048	0.00193				1907.94	1.0987				1872	2.01229				1950	0.99672	1504.97	1.11705				1895.39	3						1872	2.03288									1895.39	2				1895.39	-0.3
	1.58576	0.000960851		5.21442	0.00187				1908.93	1.10987				1872.96	2.01128				1951	0.99779	1505.56	1.12673				1896.37	3						1872.96	2.03268									1896.37	2				1896.37	-0.3
	1.58798	0.000949773		5.21836	0.00192				1909.91	1.11679				1873.92	2.01028				1952	0.99897	1506.27	1.13008				1897.34	3						1873.92	2.03249									1897.34	2				1897.34	-0.3
	1.59019	0.000944098		5.2223	0.00189				1910.9	1.11884				1874.88	2.0093				1953	1.00024	1506.9	1.16868				1898.32	3						1874.88	2.03229									1898.32	2				1898.32	--
	1.59241	0.000930778		5.22625	0.00197				1911.88	1.11567				1875.84	2.00836				1954	1.00157	1507.49	1.16698				1899.3	3						1875.84	2.0321									1899.3	2				1899.3	--
	1.59464	0.000942858		5.2302	0.00199				1912.87	1.10723				1876.8	2.00747				1955	1.00299	1508.2	1.15119				1900.27	3						1876.8	2.03188									1900.27	2				1900.27	--
	1.59686	0.000947918		5.23414	0.00204				1913.86	1.09376				1877.76	2.00663				1956	1.00444	1508.83	1.16724				1901.25	3						1877.76	2.03166									1901.25	2				1901.25	--
	1.59909	0.000929268		5.23809	0.00196				1914.84	1.07576				1878.72	2.00586				1957	1.00595	1509.41	1.17397				1902.22	3						1878.72	2.0314									1902.22	2				1902.22	--
	1.60131	0.000927216		5.24204	0.00196				1915.83	1.05395				1879.68	2.00516				1958	1.0075	1510.13	1.15479				1903.2	3						1879.68	2.03111									1903.2	2				1903.2	--
	1.60354	0.000928918		5.24599	0.00198				1916.81	1.02921				1880.64	2.00453				1959	1.00912	1510.75	1.16325				1904.18	3						1880.64	2.03078									1904.18	2				1904.18	--
	1.60577	0.000924128		5.24995	0.002				1917.8	1.0025				1881.6	2.00397				1960	1.01079	1511.34	1.15417				1905.15	3						1881.6	2.03037									1905.15	2				1905.15	-0.3
	1.608	0.000922854		5.2539	0.00192				1918.78	0.97484				1882.56	2.00347				1961	1.01253	1512.06	1.12983				1906.13	3						1882.56	2.02992									1906.13	2				1906.13	-0.3
	1.61023	0.000918248		5.25786	0.00192				1919.77	0.94718				1883.52	2.00303				1962	1.01436	1512.68	1.12167				1907.1	3						1883.52	2.0294									1907.1	2				1907.1	-0.3
	1.61247	0.00091419		5.26182	0.00195				1920.75	0.9204				1884.48	2.00266				1963	1.01627	1513.27	1.10511				1908.08	3						1884.48	2.02883									1908.08	2				1908.08	-0.3
	1.6147	0.000893849		5.26578	0.00194				1921.73	0.89526				1885.44	2.00233				1964	1.01833	1513.99	1.09441				1909.06	3						1885.44	2.02819									1909.06	2				1909.06	-0.3
	1.61694	0.000882322		5.26974	0.00199				1922.72	0.87232				1886.4	2.00205				1965	1.02049	1514.61	1.10615				1910.03	3						1886.4	2.02751									1910.03	2				1910.03	-0.3
	1.61918	0.000878432		5.2737	0.0019				1923.7	0.85199				1887.36	2.00181				1966	1.0228	1515.2	1.10764				1911.01	3						1887.36	2.0268									1911.01	2				1911.01	-0.3
	1.62142	0.0008655		5.27766	0.00198				1924.69	0.83449				1888.32	2.00159				1967	1.02522	1515.92	1.0945				1911.98	3						1888.32	2.02605									1911.98	2				1911.98	-0.3
	1.62366	0.000853351		5.28163	0.00204				1925.67	0.81989				1889.28	2.00141				1968	1.02778	1516.54	1.09716				1912.96	3						1889.28	2.02528									1912.96	2				1912.96	-0.3
	1.62591	0.000846704		5.2856	0.00203				1926.66	0.80811				1890.24	2.00125				1969	1.03043	1517.13	1.09422				1913.94	3						1890.24	2.02451									1913.94	2				1913.94	-0.3
	1.62815	0.000830208		5.28957	0.00196				1927.64	0.79895				1891.2	2.00111				1970	1.03317	1517.84	1.08231				1914.91	3						1891.2	2.02374									1914.91	2				1914.91	-0.3
	1.6304	0.000831189		5.29354	0.00196				1928.63	0.79215				1892.16	2.00099				1971	1.03596	1518.47	1.08256				1915.89	3						1892.16	2.02298									1915.89	2				1915.89	-0.3
	1.63265	0.000821329		5.29751	0.002				1929.62	0.7874				1893.12	2.00089				1972	1.03876	1519.06	1.06882				1916.86	3						1893.12	2.02224									1916.86	2				1916.86	-0.3
	1.6349	0.000818004		5.30148	0.00195				1930.6	0.7844				1894.08	2.00079				1973	1.04153	1519.77	1.05717				1917.84	3						1894.08	2.02152									1917.84	2				1917.84	-0.3
	1.63715	0.000813352		5.30545	0.00193				1931.59	0.78287				1895.04	2.00071				1974	1.04422	1520.4	1.05609				1918.82	3						1895.04	2.02078									1918.82	2				1918.82	-0.3
	1.6394	0.000808926		5.30943	0.0019				1932.57	0.78259				1896	2.00064				1975	1.0468	1520.99	1.04722				1919.79	--						1896	2.02008									1919.79	2				1919.79	-0.3
	1.64166	0.00081149		5.31341	0.00197				1933.56	0.78345				1896.96	2.00058				1976	1.04922	1521.7	1.02876				1920.77	--						1896.96	2.01934									1920.77	2				1920.77	-0.3
	1.64391	0.000807533		5.31739	0.0019				1934.54	0.78542				1897.92	2.00053				1977	1.05144	1522.32	1.03629				1921.74	--						1897.92	2.01856									1921.74	2				1921.74	-0.3
	1.64617	0.000804601		5.32137	0.00193				1935.53	0.78858				1898.88	2.00048				1978	1.0534	1522.91	1.04129				1922.72	--						1898.88	2.01777									1922.72	2				1922.72	-0.3
	1.64843	0.000797763		5.32535	0.00197				1936.51	0.79314				1899.84	2.00044				1979	1.05509	1523.63	1.04699				1923.7	--						1899.84	2.01695									1923.7	2				1923.7	-0.3
	1.65069	0.000787352		5.32933	0.00198				1937.49	0.7994				1900.8	2.00041				1980	1.05646	1524.25	1.06393				1924.67	--						1900.8	2.01608									1924.67	2				1924.67	-0.3
	1.65295	0.00078826		5.33332	0.00193				1938.48	0.80774				1901.76	2.00039				1981	1.0575	1524.84	1.06956				1925.65	--						1901.76	2.01517									1925.65	2				1925.65	-0.3
	1.65522	0.000777103		5.3373	0.00197				1939.46	0.8186				1902.72	2.00037				1982	1.05819	1525.56	1.05924				1926.62	--						1902.72	2.01423									1926.62	2				1926.62	-0.3
	1.65748	0.000763584		5.34129	0.00194				1940.45	0.83246				1903.68	2.00036				1983	1.05851	1526.18	1.06419				1927.6	3						1903.68	2.01326									1927.6	2				1927.6	-0.3
	1.65975	0.0007454		5.34528	0.00197				1941.43	0.84977				1904.64	2.00035				1984	1.05847	1526.77	1.05337				1928.58	3						1904.64	2.0123									1928.58	2				1928.58	-0.3
	1.66202	0.00074326		5.34927	0.00196				1942.42	0.87091				1905.6	2.00035				1985	1.05806	1527.49	1.03455				1929.55	3						1905.6	2.01133									1929.55	2				1929.55	-0.3
	1.66429	0.000739267		5.35326	0.00192				1943.4	0.89615				1906.56	2.00035				1986	1.05731	1528.11	1.03399				1930.53	3						1906.56	2.01038									1930.53	2				1930.53	-0.3
	1.66656	0.000730131		5.35726	0.00188				1944.39	0.92561				1907.52	2.00037				1987	1.05624	1528.7	1.03165				1931.5	3						1907.52	2.00946									1931.5	2				1931.5	-0.3
	1.66883	0.000726558		5.36125	0.00188				1945.38	0.9592				1908.48	2.00038				1988	1.0549	1529.41	1.02921				1932.48	3						1908.48	2.0086									1932.48	2				1932.48	-0.3
	1.67111	0.000723561		5.36525	0.00191				1946.36	0.99661				1909.44	2.0004				1989	1.05333	1530.04	1.04366				1933.46	3						1909.44	2.00779									1933.46	2				1933.46	-0.3
	1.67338	0.000722919		5.36925	0.00188				1947.35	1.03726				1910.4	2.00043				1990	1.0516	1530.63	1.05494				1934.43	3						1910.4	2.00705									1934.43	2				1934.43	-0.3
	1.67566	0.000725351		5.37325	0.00188				1948.33	1.08033				1911.36	2.00047				1991	1.04975	1531.34	1.05893				1935.41	3						1911.36	2.00638									1935.41	2				1935.41	-0.3
	1.67794	0.000729587		5.37725	0.00185				1949.32	1.12475				1912.32	2.00051				1992	1.04789	1531.97	1.07069				1936.38	3						1912.32	2.00581									1936.38	2				1936.38	-0.3
	1.68022	0.000722608		5.38125	0.00196				1950.3	1.16928				1913.28	2.00055				1993	1.04606	1532.56	1.06555				1937.36	3						1913.28	2.00533									1937.36	2				1937.36	-0.3
	1.6825	0.000726584		5.38525	0.00197				1951.29	1.21251				1914.24	2.0006				1994	1.04436	1533.27	1.03345				1938.34	3						1914.24	2.00492									1938.34	2				1938.34	-0.3
	1.68479	0.000723645		5.38926	0.00193				1952.27	1.25299				1915.2	2.00066				1995	1.04281	1533.9	1.04088				1939.31	3						1915.2	2.00457									1939.31	2				1939.31	-0.3
	1.68707	0.000716272		5.39327	0.002				1953.26	1.28927				1916.16	2.00071				1996	1.04149	1534.48	1.0379				1940.29	3						1916.16	2.0043									1940.29	2				1940.29	-0.3
	1.68936	0.000710392		5.39728	0.002				1954.24	1.32002				1917.12	2.00078				1997	1.04041	1535.2	1.02988				1941.26	3						1917.12	2.0041									1941.26	2				1941.26	-0.3
	1.69165	0.00070803		5.40129	0.00197				1955.22	1.34414				1918.08	2.00084				1998	1.03957	1535.82	1.03185				1942.24	3						1918.08	2.00396									1942.24	2				1942.24	-0.3
	1.69394	0.000708358		5.4053	0.00201				1956.21	1.3608				1919.04	2.0009				1999	1.03897	1536.41	1.02836				1943.22	3						1919.04	2.00385									1943.22	2				1943.22	-0.3
	1.69623	0.000704566		5.40931	0.00203				1957.19	1.36952				1920	2.00096				2000	1.03856	1537.13	1.01914				1944.19	3						1920	2.00379									1944.19	2				1944.19	-0.3
	1.69852	0.000700912		5.41332	0.00192				1958.18	1.37026				1920.96	2.00102				2001	1.03831	1537.75	1.03046				1945.17	3						1920.96	2.00375									1945.17	2				1945.17	-0.3
	1.70082	0.000702909		5.41734	0.00185				1959.16	1.36335				1921.92	2.00107				2002	1.03813	1538.34	1.03933				1946.14	3						1921.92	2.00375									1946.14	2				1946.14	-0.3
	1.70312	0.000704253		5.42136	0.00187				1960.15	1.34955				1922.88	2.00113				2003	1.03797	1539.06	1.02901				1947.12	3						1922.88	2.00375									1947.12	2				1947.12	-0.3
	1.70541	0.000712331		5.42538	0.0019				1961.13	1.32997				1923.84	2.00117				2004	1.0377	1539.68	1.06652				1948.1	3						1923.84	2.00377									1948.1	2				1948.1	-0.3
	1.70771	0.000715403		5.4294	0.00208				1962.12	1.30602				1924.8	2.00121				2005	1.03729	1540.27	1.07393				1949.07	3						1924.8	2.00378									1949.07	2				1949.07	-0.3
	1.71001	0.000722494		5.43342	0.00198				1963.11	1.27928				1925.76	2.00123				2006	1.03661	1540.99	1.043				1950.05	3						1925.76	2.0038									1950.05	2				1950.05	-0.3
	1.71232	0.000728366		5.43744	0.0019				1964.09	1.25144				1926.72	2.00125				2007	1.03565	1541.61	1.05851				1951.02	3						1926.72	2.0038									1951.02	2				1951.02	-0.3
	1.71462	0.000744396		5.44147	0.00182				1965.08	1.22417				1927.68	2.00127				2008	1.03434	1542.2	1.05803				1952	3						1927.68	2.00379									1952	2				1952	-0.3
	1.71693	0.000751427		5.44549	0.00204				1966.06	1.19898				1928.64	2.00127				2009	1.03263	1542.91	1.04712				1952.98	3						1928.64	2.00378									1952.98	2				1952.98	-0.3
	1.71923	0.000758721		5.44952	0.00198				1967.05	1.17719				1929.6	2.00125				2010	1.03054	1543.54	1.06532				1953.95	3						1929.6	2.00374									1953.95	2				1953.95	-0.3
	1.72154	0.000766936		5.45355	0.00189				1968.03	1.1598				1930.56	2.00124				2011	1.02807	1544.13	1.06797				1954.93	3						1930.56	2.00369									1954.93	2				1954.93	-0.3
	1.72385	0.000787832		5.45758	0.00186				1969.02	1.14742				1931.52	2.00121				2012	1.02526	1544.84	1.04498				1955.9	3						1931.52	2.0036									1955.9	2				1955.9	-0.3
	1.72616	0.000777236		5.46162	0.00178				1970	1.14031				1932.48	2.00118				2013	1.02215	1545.47	1.06298				1956.88	3						1932.48	2.00351									1956.88	2				1956.88	-0.3
	1.72848	0.000788826		5.46565	0.0018				1970.98	1.13831				1933.44	2.00114				2014	1.0188	1546.06	1.05649				1957.86	3						1933.44	2.00341									1957.86	2				1957.86	-0.3
	1.73079	0.000796859		5.46968	0.00177				1971.97	1.14088				1934.4	2.00109				2015	1.01529	1546.77	1.03423				1958.83	3						1934.4	2.00328									1958.83	2				1958.83	-0.3
	1.73311	0.00080993		5.47372	0.00182				1972.95	1.14717				1935.36	2.00105				2016	1.01168	1547.39	1.04019				1959.81	3						1935.36	2.00315									1959.81	2				1959.81	-0.3
	1.73543	0.000820616		5.47776	0.00185				1973.94	1.15608				1936.32	2.00099				2017	1.00806	1547.98	1.0427				1960.78	3						1936.32	2.00302									1960.78	2				1960.78	-0.3
	1.73775	0.000816566		5.4818	0.00194				1974.92	1.16634				1937.28	2.00094				2018	1.00449	1548.7	1.04249				1961.76	3						1937.28	2.00288									1961.76	2				1961.76	-0.3
	1.74007	0.000833951		5.48584	0.00197				1975.91	1.1766				1938.24	2.00089				2019	1.00105	1549.32	1.07243				1962.74	3						1938.24	2.00274									1962.74	2				1962.74	-0.3
	1.74239	0.000840445		5.48988	0.00192				1976.89	1.18554				1939.2	2.00084				2020	0.99778	1549.91	1.08012				1963.71	3						1939.2	2.00261									1963.71	2				1963.71	-0.3
	1.74472	0.000862116		5.49393	0.00192				1977.88	1.19193				1940.16	2.00079				2021	0.99475	1550.63	1.05819				1964.69	3						1940.16	2.00248									1964.69	2				1964.69	-0.3
	1.74704	0.000877663		5.49797	0.00198				1978.87	1.19474				1941.12	2.00075				2022	0.99196	1551.25	1.05827				1965.66	3						1941.12	2.00236									1965.66	2				1965.66	-0.3
	1.74937	0.000883648		5.50202	0.00195				1979.85	1.19316				1942.08	2.00071				2023	0.98946	1551.84	1.0523				1966.64	3						1942.08	2.00225									1966.64	2				1966.64	-0.3
	1.7517	0.000901614		5.50607	0.00197				1980.84	1.18669				1943.04	2.00067				2024	0.98725	1552.56	1.0401				1967.62	3						1943.04	2.00215									1967.62	2				1967.62	-0.3
	1.75403	0.000911259		5.51012	0.00194				1981.82	1.17511				1944	2.00064				2025	0.98532	1553.18	1.05965				1968.59	3						1944	2.00207									1968.59	2				1968.59	-0.3
	1.75636	0.000931153		5.51417	0.00187				1982.81	1.1585				1944.96	2.00061				2026	0.98367	1553.77	1.06735				1969.57	3						1944.96	2.002									1969.57	2				1969.57	-0.3
	1.75869	0.000946163		5.51823	0.00186				1983.79	1.13722				1945.92	2.00058				2027	0.9823	1554.49	1.0501				1970.54	3						1945.92	2.00194									1970.54	2				1970.54	-0.3
	1.76103	0.000952111		5.52228	0.00182				1984.78	1.11186				1946.88	2.00057				2028	0.98115	1555.11	1.07758				1971.52	3						1946.88	2.00189									1971.52	2				1971.52	-0.3
	1.76337	0.00095782		5.52634	0.00192				1985.76	1.08318				1947.84	2.00055				2029	0.98023	1555.7	1.07423				1972.5	3						1947.84	2.00185									1972.5	2				1972.5	-0.3
	1.7657	0.00096576		5.5304	0.00187				1986.74	1.05206				1948.8	2.00054				2030	0.9795	1556.41	1.05468				1973.47	3						1948.8	2.00182									1973.47	2				1973.47	-0.3
	1.76804	0.000968479		5.53445	0.00194				1987.73	1.01943				1949.76	2.00052				2031	0.97894	1557.04	1.07041				1974.45	3						1949.76	2.00181									1974.45	2				1974.45	-0.3
	1.77038	0.00097312		5.53852	0.00193				1988.71	0.98623				1950.72	2.00051				2032	0.97851	1557.63	1.05832				1975.42	3						1950.72	2.0018									1975.42	2				1975.42	-0.3
	1.77273	0.000982149		5.54258	0.002				1989.7	0.95331				1951.68	2.0005				2033	0.9782	1558.34	1.01856				1976.4	3						1951.68	2.0018									1976.4	2				1976.4	-0.3
	1.77507	0.000978196		5.54664	0.00191				1990.68	0.92146				1952.64	2.00049				2034	0.97799	1558.97	1.04385				1977.38	3						1952.64	2.00181									1977.38	2				1977.38	-0.3
	1.77742	0.000980743		5.55071	0.00181				1991.67	0.89129				1953.6	2.00049				2035	0.97784	1559.55	1.03713				1978.35	3						1953.6	2.00183									1978.35	2				1978.35	-0.3
	1.77977	0.000990418		5.55477	0.00193				1992.65	0.86331				1954.56	2.00047				2036	0.97776	1560.27	1.0145				1979.33	3						1954.56	2.00186									1979.33	2				1979.33	-0.3
	1.78211	0.000995403		5.55884	0.00206				1993.64	0.83785				1955.52	2.00046				2037	0.97771	1560.89	1.03205				1980.3	3						1955.52	2.00189									1980.3	2				1980.3	-0.3
	1.78447	0.000989259		5.56291	0.00192				1994.62	0.81511				1956.48	2.00045				2038	0.97769	1561.48	1.0277				1981.28	3						1956.48	2.00193									1981.28	2				1981.28	-0.3
	1.78682	0.000991736		5.56698	0.00191				1995.61	0.79513				1957.44	2.00044				2039	0.9777	1562.2	1.01951				1982.26	3						1957.44	2.00199									1982.26	2				1982.26	-0.3
	1.78917	0.000996745		5.57105	0.00194				1996.6	0.77788				1958.4	2.00043				2040	0.97771	1562.82	1.02951				1983.23	3						1958.4	2.00205									1983.23	2				1983.23	-0.3
	1.79153	0.000993858		5.57513	0.00193				1997.58	0.7632				1959.36	2.00042				2041	0.97774	1563.41	1.03663				1984.21	3						1959.36	2.00211									1984.21	2				1984.21	-0.3
	1.79388	0.000993766		5.5792	0.00188				1998.57	0.75091				1960.32	2.00041				2042	0.97776	1564.13	1.03178				1985.18	3						1960.32	2.00219									1985.18	2				1985.18	-0.3
	1.79624	0.000988366		5.58328	0.00185				1999.55	0.74076				1961.28	2.0004				2043	0.97778	1564.75	1.04078				1986.16	3						1961.28	2.00228									1986.16	2				1986.16	-0.3
	1.7986	0.000992044		5.58736	0.00188				2000.54	0.73249				1962.24	2.00039				2044	0.97779	1565.34	1.03884				1987.14	3						1962.24	2.00237									1987.14	2				1987.14	-0.3
	1.80096	0.000976462		5.59144	0.0019				2001.52	0.72583				1963.2	2.00039				2045	0.9778	1566.06	1.0333				1988.11	3						1963.2	2.00247									1988.11	2				1988.11	-0.3
	1.80333	0.00096621		5.59552	0.0019				2002.51	0.72053				1964.16	2.00039				2046	0.97779	1566.68	1.05133				1989.09	3						1964.16	2.00257									1989.09	2				1989.09	-0.3
	1.80569	0.000951849		5.5996	0.002				2003.49	0.71635				1965.12	2.00039				2047	0.97778	1567.27	1.0596				1990.06	3						1965.12	2.00268									1990.06	2				1990.06	-0.3
	1.80806	0.000945002		5.60369	0.00187				2004.47	0.71309				1966.08	2.00039				2048	0.97775	1567.98	1.0466				1991.04	3						1966.08	2.00278									1991.04	2				1991.04	-0.3
	1.81042	0.000932649		5.60778	0.00194				2005.46	0.71056				1967.04	2.0004				2049	0.97772	1568.61	1.05673				1992.02	3						1967.04	2.00288									1992.02	2				1992.02	-0.3
	1.81279	0.000918866		5.61186	0.00189				2006.44	0.70861				1968	2.00041				2050	0.97767	1569.2	1.0493				1992.99	3						1968	2.00298									1992.99	2				1992.99	-0.3
	1.81516	0.000906724		5.61595	0.00186				2007.43	0.70711				1968.96	2.00042				2051	0.97762	1569.91	1.0347				1993.97	3						1968.96	2.00307									1993.97	2				1993.97	-0.3
	1.81754	0.000896112		5.62004	0.00189				2008.41	0.70596				1969.92	2.00044				2052	0.97755	1570.54	1.05588				1994.94	3						1969.92	2.00315									1994.94	2				1994.94	-0.3
	1.81991	0.000883724		5.62413	0.00187				2009.4	0.70507				1970.88	2.00045				2053	0.97748	1571.13	1.05535				1995.92	3						1970.88	2.00322									1995.92	2				1995.92	-0.3
	1.82229	0.000872666		5.62823	0.00183				2010.38	0.70439				1971.84	2.00046				2054	0.9774	1571.84	1.04324				1996.9	3						1971.84	2.00326									1996.9	2				1996.9	-0.3
	1.82466	0.000864744		5.63232	0.00183				2011.37	0.70387				1972.8	2.00048				2055	0.97733	1572.47	1.05777				1997.87	3						1972.8	2.0033									1997.87	2				1997.87	-0.3
	1.82704	0.000856429		5.63642	0.00192				2012.36	0.70347				1973.76	2.00049				2056	0.97725	1573.05	1.06587				1998.85	3						1973.76	2.00331									1998.85	2				1998.85	-0.3
	1.82942	0.000857461		5.64052	0.00189				2013.34	0.70316				1974.72	2.0005				2057	0.97716	1573.77	1.05957				1999.82	3						1974.72	2.0033									1999.82	2				1999.82	-0.3
	1.8318	0.000836977		5.64462	0.00186				2014.33	0.70292				1975.68	2.00051				2058	0.97709	1574.39	1.08214				2000.8	3						1975.68	2.00327									2000.8	2				2000.8	-0.3
	1.83419	0.000825953		5.64872	0.0019				2015.31	0.70274				1976.64	2.00052				2059	0.977	1574.98	1.08184				2001.78	3						1976.64	2.00323									2001.78	2				2001.78	-0.3
	1.83657	0.000815346		5.65282	0.00186				2016.3	0.70261				1977.6	2.00052				2060	0.97693	1575.7	1.03698				2002.75	3						1977.6	2.00316									2002.75	2				2002.75	-0.3
	1.83896	0.00080478		5.65692	0.00193				2017.28	0.70252				1978.56	2.00052				2061	0.97687	1576.32	1.05291				2003.73	3						1978.56	2.00309									2003.73	2				2003.73	-0.3
	1.84134	0.000793077		5.66103	0.0019				2018.27	0.70246				1979.52	2.00052				2062	0.97679	1576.91	1.05237				2004.7	3						1979.52	2.003									2004.7	2				2004.7	-0.3
	1.84373	0.000786702		5.66514	0.00188				2019.25	0.70243				1980.48	2.00052				2063	0.97674	1577.63	1.04179				2005.68	3						1980.48	2.0029									2005.68	2				2005.68	-0.3
	1.84612	0.0007729		5.66924	0.00186				2020.23	0.70243				1981.44	2.00052				2064	0.97667	1578.25	1.04569				2006.66	3						1981.44	2.00279									2006.66	2				2006.66	-0.3
	1.84852	0.000755458		5.67335	0.0019				2021.22	0.70244				1982.4	2.00051				2065	0.97663	1578.84	1.05099				2007.63	3						1982.4	2.00269									2007.63	2				2007.63	-0.3
	1.85091	0.000734807		5.67747	0.00187				2022.2	0.70247				1983.36	2.0005				2066	0.97659	1579.56	1.05281				2008.61	3						1983.36	2.00258									2008.61	2				2008.61	-0.3
	1.85331	0.000731002		5.68158	0.00195				2023.19	0.70252				1984.32	2.0005				2067	0.97656	1580.18	1.07211				2009.58	3						1984.32	2.00248									2009.58	2				2009.58	-0.3
	1.8557	0.000725051		5.68569	0.00191				2024.17	0.70257				1985.28	2.00049				2068	0.97655	1580.77	1.07393				2010.56	3						1985.28	2.00238									2010.56	2				2010.56	-0.3
	1.8581	0.000723986		5.68981	0.0019				2025.16	0.70264				1986.24	2.00048				2069	0.97653	1581.48	1.05842				2011.54	3						1986.24	2.0023									2011.54	2				2011.54	-0.3
	1.8605	0.000725569		5.69393	0.00193				2026.14	0.7027				1987.2	2.00048				2070	0.97653	1582.11	1.05876				2012.51	3						1987.2	2.00222									2012.51	2				2012.51	-0.3
	1.8629	0.000713815		5.69805	0.00189				2027.13	0.70276				1988.16	2.00048				2071	0.97653	1582.7	1.05713				2013.49	3						1988.16	2.00216									2013.49	2				2013.49	-0.3
	1.86531	0.000706669		5.70217	0.00208				2028.12	0.70282				1989.12	2.00047				2072	0.97655	1583.41	1.05733				2014.46	3						1989.12	2.00211									2014.46	2				2014.46	-0.3
	1.86771	0.000710668		5.70629	0.00205				2029.1	0.70287				1990.08	2.00048				2073	0.97658	1584.04	1.06864				2015.44	3						1990.08	2.00207									2015.44	2				2015.44	-0.3
	1.87012	0.000709501		5.71041	0.00192				2030.09	0.70291				1991.04	2.00048				2074	0.9766	1584.63	1.07002				2016.42	3						1991.04	2.00204									2016.42	2				2016.42	-0.3
	1.87253	0.000702393		5.71454	0.00187				2031.07	0.70294				1992	2.00048				2075	0.97665	1585.34	1.06259				2017.39	3						1992	2.00203									2017.39	2				2017.39	-0.3
	1.87494	0.000707579		5.71866	0.00181				2032.06	0.70295				1992.96	2.00049				2076	0.97669	1585.96	1.06291				2018.37	3						1992.96	2.00203									2018.37	2				2018.37	-0.3
	1.87735	0.000706745		5.72279	0.00194				2033.04	0.70294				1993.92	2.0005				2077	0.97674	1586.55	1.06444				2019.34	3						1993.92	2.00203									2019.34	2				2019.34	-0.3
	1.87976	0.000709447		5.72692	0.0019				2034.03	0.70292				1994.88	2.00051				2078	0.9768	1587.27	1.06879				2020.32	3						1994.88	2.00205									2020.32	2				2020.32	-0.3
	1.88217	0.000714283		5.73105	0.00188				2035.01	0.70287				1995.84	2.00052				2079	0.97685	1587.89	1.08091				2021.3	3						1995.84	2.00207									2021.3	2				2021.3	-0.3
	1.88459	0.000710964		5.73518	0.00191				2035.99	0.70281				1996.8	2.00054				2080	0.9769	1588.48	1.08638				2022.27	3						1996.8	2.00209									2022.27	2				2022.27	-0.3
	1.88701	0.00071582		5.73932	0.00191				2036.98	0.70273				1997.76	2.00055				2081	0.97695	1589.2	1.08209				2023.25	3						1997.76	2.00212									2023.25	2				2023.25	-0.3
	1.88943	0.000728188		5.74345	0.00194				2037.96	0.70263				1998.72	2.00056				2082	0.97701	1589.82	1.08906				2024.22	3						1998.72	2.00214									2024.22	2				2024.22	-0.3
	1.89185	0.000724244		5.74759	0.00197				2038.95	0.70252				1999.68	2.00057				2083	0.97705	1590.41	1.0889				2025.2	3						1999.68	2.00217									2025.2	2				2025.2	-0.3
	1.89427	0.000727372		5.75173	0.002
	1.89669	0.000729205		5.75587	0.0019
	1.89912	0.00074127		5.76001	0.00198
	1.90154	0.000754415		5.76415	0.00202
	1.90397	0.000765935		5.76829	0.00189
	1.9064	0.00077874		5.77244	0.00202
	1.90883	0.0007788		5.77659	0.00196
	1.91126	0.000789088		5.78073	0.00194
	1.9137	0.000796719		5.78488	0.00197
	1.91613	0.000808427		5.78904	0.0019
	1.91857	0.000826235		5.79319	0.00194
	1.92101	0.00082508		5.79734	0.00193
	1.92345	0.00083378		5.8015	0.00197
	1.92589	0.000827722		5.80566	0.00195
	1.92834	0.000831564		5.80982	0.00188
	1.93078	0.000838201		5.81398	0.00202
	1.93323	0.000852058		5.81814	0.00194
	1.93568	0.000855467		5.8223	0.00203
	1.93813	0.000858793		5.82647	0.00196
	1.94058	0.000863015		5.83063	0.00203
	1.94303	0.00088331		5.8348	0.002
	1.94549	0.000890266		5.83897	0.00194
	1.94794	0.000892189		5.84314	0.0019
	1.9504	0.000892218		5.84731	0.00192
	1.95286	0.000902207		5.85149	0.002
	1.95532	0.000903784		5.85566	0.00194
	1.95778	0.000909803		5.85984	0.00196
	1.96024	0.000911562		5.86402	0.00197
	1.96271	0.000903299		5.8682	0.00191
	1.96518	0.000909044		5.87238	0.00197
	1.96764	0.000904914		5.87656	0.00196
	1.97011	0.000901092		5.88075	0.00197
	1.97259	0.000905045		5.88493	0.00193
	1.97506	0.000901012		5.88912	0.00191
	1.97753	0.00089001		5.89331	0.00196
	1.98001	0.000889563		5.8975	0.00197
	1.98249	0.000894866		5.90169	0.00188
	1.98497	0.000884867		5.90588	0.00189
	1.98745	0.000897499		5.91008	0.00183
	1.98993	0.000894443		5.91428	0.00192
	1.99241	0.000891951		5.91847	0.00194
	1.9949	0.000896089		5.92267	0.00203
	1.99739	0.000901793		5.92687	0.002
	1.99987	0.000941302		5.93108	0.00199
	2.00236	0.00101		5.93528	0.00205
	2.00486	0.00108		5.93948	0.00198
	2.00735	0.00104		5.94369	0.00201
	2.00984	0.000965734		5.9479	0.00198
	2.01234	0.000933243		5.95211	0.00196
	2.01484	0.000910894		5.95632	0.00191
	2.01734	0.000903557		5.96053	0.00196
	2.01984	0.000912043		5.96475	0.00203
	2.02234	0.000938583		5.96896	0.00192
	2.02484	0.000958709		5.97318	0.00199
	2.02735	0.000972621		5.9774	0.00197
	2.02986	0.00093812		5.98162	0.00194
	2.03237	0.000918516		5.98584	0.00199
	2.03488	0.000899801		5.99006	0.00202
	2.03739	0.000889453		5.99429	0.00194
	2.0399	0.000870233		5.99851	0.00195
	2.04242	0.000862958		6.00274	0.00195
	2.04493	0.000851723		6.00697	0.00191
	2.04745	0.000843064		6.0112	0.00195
	2.04997	0.000839812		6.01543	0.002
	2.05249	0.000829509		6.01967	0.00185
	2.05501	0.000827431		6.0239	0.002
	2.05754	0.00081964		6.02814	0.00194
	2.06006	0.000826488		6.03238	0.0019
	2.06259	0.00082587		6.03662	0.00181
	2.06512	0.000824549		6.04086	0.00199
	2.06765	0.000822753		6.0451	0.00192
	2.07018	0.000825467		6.04934	0.00182
	2.07271	0.000832688		6.05359	0.00185
	2.07525	0.00082928		6.05783	0.00182
	2.07779	0.00082022		6.06208	0.00195
	2.08032	0.000823614		6.06633	0.00191
	2.08286	0.000811371		6.07058	0.00194
	2.0854	0.000797732		6.07484	0.00189
	2.08795	0.000796074		6.07909	0.00185
	2.09049	0.000780159		6.08335	0.00205
	2.09304	0.000781676		6.0876	0.00191
	2.09558	0.000788105		6.09186	0.00196
	2.09813	0.000774738		6.09612	0.00184
	2.10068	0.000764079		6.10039	0.00196
	2.10324	0.000768749		6.10465	0.00189
	2.10579	0.000764719		6.10891	0.00195
	2.10834	0.000767917		6.11318	0.0019
	2.1109	0.000773606		6.11745	0.00178
	2.11346	0.000783221		6.12172	0.00174
	2.11602	0.000768235		6.12599	0.00182
	2.11858	0.00077551		6.13026	0.00194
	2.12114	0.000774178		6.13453	0.00189
	2.12371	0.000769252		6.13881	0.00184
	2.12627	0.000771177		6.14309	0.00189
	2.12884	0.000771995		6.14736	0.00186
	2.13141	0.000772739		6.15164	0.00189
	2.13398	0.000768027		6.15592	0.00187
	2.13655	0.000781335		6.16021	0.00185
	2.13913	0.000787049		6.16449	0.00183
	2.1417	0.000786455		6.16878	0.00199
	2.14428	0.000791398		6.17306	0.00188
	2.14686	0.000786913		6.17735	0.00191
	2.14944	0.000796529		6.18164	0.00196
	2.15202	0.000808497		6.18593	0.00194
	2.1546	0.000815276		6.19023	0.00193
	2.15719	0.000819155		6.19452	0.00197
	2.15977	0.000826801		6.19882	0.0019
	2.16236	0.000825453		6.20311	0.00189
	2.16495	0.000832383		6.20741	0.0019
	2.16754	0.000839832		6.21171	0.00194
	2.17013	0.000854305		6.21602	0.0019
	2.17273	0.000863181		6.22032	0.00195
	2.17532	0.000872138		6.22462	0.00189
	2.17792	0.000877507		6.22893	0.00195
	2.18052	0.00087254		6.23324	0.00194
	2.18312	0.000881078		6.23755	0.00184
	2.18572	0.000886628		6.24186	0.00178
	2.18832	0.000899513		6.24617	0.00191
	2.19093	0.000908487		6.25049	0.00195
	2.19353	0.000918336		6.2548	0.00187
	2.19614	0.000912382		6.25912	0.00192
	2.19875	0.000915981		6.26344	0.00183
	2.20136	0.000929227		6.26776	0.00186
	2.20397	0.000934344		6.27208	0.0019
	2.20659	0.00093652		6.2764	0.00191
	2.2092	0.000937099		6.28072	0.00194
	2.21182	0.000935868		6.28505	0.00196
	2.21444	0.000937412		6.28938	0.00192
	2.21706	0.000945849		6.29371	0.00194
	2.21968	0.000936286		6.29804	0.00196
	2.2223	0.000931252		6.30237	0.00194
	2.22493	0.000927491		6.3067	0.00196
	2.22755	0.0009198		6.31104	0.0019
	2.23018	0.000932651		6.31537	0.00186
	2.23281	0.000919306		6.31971	0.00184
	2.23544	0.000920565		6.32405	0.00189
	2.23808	0.000921855		6.32839	0.00186
	2.24071	0.000909449		6.33273	0.0019
	2.24335	0.000899811		6.33708	0.00188
	2.24598	0.000894519		6.34142	0.00191
	2.24862	0.00088981		6.34577	0.00194
	2.25126	0.000878857		6.35012	0.00192
	2.2539	0.000871524		6.35447	0.00193
	2.25655	0.000863906		6.35882	0.00195
	2.25919	0.0008508		6.36317	0.00188
	2.26184	0.000837536		6.36752	0.00193
	2.26449	0.000831169		6.37188	0.0019
	2.26714	0.000819532		6.37624	0.00184
	2.26979	0.000812789		6.3806	0.00189
	2.27244	0.000807086		6.38496	0.00189
	2.27509	0.000793805		6.38932	0.00178
	2.27775	0.000781501		6.39368	0.00183
	2.28041	0.000782927		6.39804	0.00183
	2.28307	0.000771291		6.40241	0.00191
	2.28573	0.000763013		6.40678	0.00197
	2.28839	0.000755793		6.41115	0.00192
	2.29105	0.000743518		6.41552	0.00194
	2.29372	0.00074254		6.41989	0.00189
	2.29638	0.000731978		6.42426	0.00189
	2.29905	0.000717458		6.42864	0.00187
	2.30172	0.000720614		6.43301	0.00185
	2.30439	0.000711906		6.43739	0.00179
	2.30707	0.000703761		6.44177	0.00185
	2.30974	0.00070275		6.44615	0.00173
	2.31242	0.000700358		6.45053	0.00184
	2.31509	0.000708312		6.45492	0.00185
	2.31777	0.00070122		6.4593	0.00181
	2.32045	0.000698683		6.46369	0.00186
	2.32314	0.000700022		6.46808	0.00184
	2.32582	0.000707039		6.47247	0.00183
	2.3285	0.000716444		6.47686	0.00186
	2.33119	0.000720045		6.48125	0.00191
	2.33388	0.000727381		6.48565	0.00184
	2.33657	0.000725066		6.49004	0.00187
	2.33926	0.000733507		6.49444	0.00185
	2.34195	0.000736314		6.49884	0.00173
	2.34465	0.000740096		6.50324	0.00182
	2.34734	0.00074851		6.50764	0.00195
	2.35004	0.000765599		6.51204	0.00187
	2.35274	0.000767486		6.51645	0.00186
	2.35544	0.000769603		6.52086	0.0019
	2.35814	0.000785237		6.52526	0.00195
	2.36085	0.000803396		6.52967	0.00197
	2.36355	0.000812084		6.53408	0.00185
	2.36626	0.000816903		6.5385	0.00191
	2.36897	0.000836893		6.54291	0.00198
	2.37168	0.000839728		6.54732	0.00183
	2.37439	0.000850381		6.55174	0.00189
	2.3771	0.000865982		6.55616	0.00181
	2.37982	0.000872904		6.56058	0.00194
	2.38253	0.000887121		6.565	0.00206
	2.38525	0.000898159		6.56942	0.00197
	2.38797	0.000904819		6.57385	0.00192
	2.39069	0.000911036		6.57827	0.00197
	2.39341	0.000912728		6.5827	0.00189
	2.39614	0.000924892		6.58713	0.00193
	2.39886	0.0009279		6.59156	0.00192
	2.40159	0.00093639		6.59599	0.00189
	2.40432	0.00094483		6.60042	0.00195
	2.40705	0.000941438		6.60486	0.00186
	2.40978	0.000949147		6.60929	0.00194
	2.41252	0.000956566		6.61373	0.00196
	2.41525	0.000951307		6.61817	0.00202
	2.41799	0.000950113		6.62261	0.00197
	2.42072	0.00094986		6.62705	0.00191
	2.42346	0.000961515		6.6315	0.00192
	2.4262	0.000956826		6.63594	0.0019
	2.42895	0.000955019		6.64039	0.002
	2.43169	0.000946357		6.64483	0.00193
	2.43444	0.000955792		6.64928	0.002
	2.43718	0.000943178		6.65374	0.00197
	2.43993	0.000938517		6.65819	0.00199
	2.44268	0.000940904		6.66264	0.00201
	2.44544	0.000921632		6.6671	0.00205
	2.44819	0.0009204		6.67155	0.00195
	2.45094	0.000907255		6.67601	0.00197
	2.4537	0.000908821		6.68047	0.00199
	2.45646	0.000892529		6.68493	0.00195
	2.45922	0.000894309		6.6894	0.00196
	2.46198	0.000881321		6.69386	0.00193
	2.46474	0.000873314		6.69833	0.00202
	2.46751	0.000870111		6.70279	0.00202
	2.47027	0.000857214		6.70726	0.00189
	2.47304	0.00084412		6.71173	0.00188
	2.47581	0.000835699		6.7162	0.00185
	2.47858	0.000825312		6.72068	0.00184
	2.48135	0.000808839		6.72515	0.00183
	2.48412	0.00079558		6.72963	0.0019
	2.4869	0.000788554		6.73411	0.00191
	2.48968	0.000785991		6.73859	0.0019
	2.49245	0.000776838		6.74307	0.00182
	2.49523	0.000765194		6.74755	0.00194
	2.49801	0.000760821		6.75203	0.00186
	2.5008	0.000753834		6.75652	0.00181
	2.50358	0.000750196		6.761	0.00189
	2.50637	0.0007416		6.76549	0.0018
	2.50916	0.000736776		6.76998	0.00188
	2.51194	0.000745393		6.77447	0.00187
	2.51474	0.000732041		6.77897	0.00183
	2.51753	0.000729575		6.78346	0.00198
	2.52032	0.000728016		6.78795	0.00193
	2.52312	0.000724835		6.79245	0.00191
	2.52591	0.000722701		6.79695	0.00183
	2.52871	0.000728052		6.80145	0.00197
	2.53151	0.000725029		6.80595	0.00187
	2.53431	0.000723105		6.81046	0.00179
	2.53712	0.000723788		6.81496	0.00187
	2.53992	0.000717095		6.81947	0.00178
	2.54273	0.000722619		6.82397	0.00178
	2.54553	0.00072646		6.82848	0.00183
	2.54834	0.00072804		6.83299	0.00184
	2.55115	0.000734971		6.8375	0.00176
	2.55397	0.000748443		6.84202	0.00178
	2.55678	0.000750202		6.84653	0.00179
	2.5596	0.000755205		6.85105	0.00183
	2.56241	0.000763688		6.85557	0.00181
	2.56523	0.00077396		6.86009	0.00183
	2.56805	0.000775822		6.86461	0.00189
	2.57087	0.00077227		6.86913	0.00178
	2.5737	0.000779602		6.87365	0.00179
	2.57652	0.000797081		6.87818	0.00179
	2.57935	0.000804466		6.88271	0.0018
	2.58217	0.00081327		6.88723	0.00181
	2.585	0.000817395		6.89176	0.00189
	2.58783	0.000829802		6.8963	0.00187
	2.59067	0.000822119		6.90083	0.0019
	2.5935	0.000836833		6.90536	0.00188
	2.59634	0.000848488		6.9099	0.00187
	2.59917	0.000852134		6.91444	0.0019
	2.60201	0.000858158		6.91897	0.00183
	2.60485	0.000869984		6.92351	0.00188
	2.60769	0.000879996		6.92806	0.00195
	2.61054	0.000877164		6.9326	0.00196
	2.61338	0.000893044		6.93714	0.00186
	2.61623	0.000897406		6.94169	0.00189
	2.61908	0.00090015		6.94624	0.00205
	2.62193	0.000904596		6.95079	0.00197
	2.62478	0.000901909		6.95534	0.00194
	2.62763	0.000901436		6.95989	0.00198
	2.63048	0.000907484		6.96444	0.00198
	2.63334	0.000907241		6.969	0.0019
	2.6362	0.000906892		6.97356	0.00187
	2.63905	0.000906989		6.97811	0.0019
	2.64191	0.000907359		6.98267	0.00194
	2.64478	0.00090887		6.98723	0.0019
	2.64764	0.00091166		6.9918	0.00194
	2.65051	0.000913889		6.99636	0.00203
	2.65337	0.000909932		7.00093	0.00197
	2.65624	0.00091169		7.00549	0.00197
	2.65911	0.000909137		7.01006	0.00197
	2.66198	0.000905914		7.01463	0.00199
	2.66485	0.000899948		7.0192	0.00191
	2.66773	0.000896795		7.02378	0.00189
	2.6706	0.00088721		7.02835	0.00186
	2.67348	0.000881969		7.03293	0.00187
	2.67636	0.000881281		7.0375	0.00187
	2.67924	0.000881785		7.04208	0.00193
	2.68212	0.000876565		7.04666	0.00198
	2.68501	0.000876812		7.05125	0.0019
	2.68789	0.000860575		7.05583	0.00186
	2.69078	0.00084839		7.06041	0.00185
	2.69367	0.000851774		7.065	0.00186
	2.69655	0.000844826		7.06959	0.00192
	2.69945	0.000842514		7.07418	0.00189
	2.70234	0.00083667		7.07877	0.00185
	2.70523	0.000840386		7.08336	0.00191
	2.70813	0.000819585		7.08796	0.002
	2.71103	0.000818489		7.09255	0.00195
	2.71393	0.000808997		7.09715	0.00195
	2.71683	0.000802718		7.10175	0.00195
	2.71973	0.000811189		7.10635	0.00193
	2.72263	0.000797336		7.11095	0.00187
	2.72554	0.000789926		7.11555	0.00178
	2.72844	0.000780692		7.12015	0.00184
	2.73135	0.000775296		7.12476	0.00182
	2.73426	0.000780809		7.12937	0.00187
	2.73717	0.000775237		7.13398	0.00182
	2.74009	0.000782252		7.13859	0.00187
	2.743	0.000775496		7.1432	0.00179
	2.74592	0.000771629		7.14781	0.00181
	2.74884	0.000780497		7.15243	0.00187
	2.75175	0.00076905		7.15704	0.00186
	2.75467	0.000766318		7.16166	0.00181
	2.7576	0.000763929		7.16628	0.00184
	2.76052	0.00076511		7.1709	0.00174
	2.76345	0.000767496		7.17552	0.00187
	2.76637	0.0007754		7.18015	0.00185
	2.7693	0.000769332		7.18477	0.0019
	2.77223	0.000771543		7.1894	0.00186
	2.77516	0.000775389		7.19403	0.00181
	2.7781	0.000777924		7.19866	0.0018
	2.78103	0.000775756		7.20329	0.00181
	2.78397	0.000776379		7.20792	0.00186
	2.78691	0.000777644		7.21255	0.00178
	2.78984	0.000793494		7.21719	0.00176
	2.79279	0.00079513		7.22183	0.00182
	2.79573	0.000799729		7.22646	0.00178
	2.79867	0.000810747		7.2311	0.00181
	2.80162	0.000800508		7.23575	0.00181
	2.80456	0.000810476		7.24039	0.00184
	2.80751	0.000816982		7.24503	0.00183
	2.81046	0.000814134		7.24968	0.00185
	2.81341	0.000821116		7.25433	0.00184
	2.81637	0.000816525		7.25898	0.00189
	2.81932	0.000820391		7.26363	0.00182
	2.82228	0.000831971		7.26828	0.00181
	2.82524	0.000830694		7.27293	0.00183
	2.8282	0.000841598		7.27759	0.00188
	2.83116	0.000839849		7.28224	0.00183
	2.83412	0.00084142		7.2869	0.00194
	2.83708	0.000848418		7.29156	0.00183
	2.84005	0.000851697		7.29622	0.00186
	2.84302	0.000859421		7.30088	0.00181
	2.84599	0.000862719		7.30555	0.00189
	2.84896	0.000867632		7.31021	0.00192
	2.85193	0.000869305		7.31488	0.0019
	2.8549	0.00085903		7.31955	0.00177
	2.85788	0.000861472		7.32422	0.00179
	2.86085	0.000871146		7.32889	0.00192
	2.86383	0.000863877		7.33356	0.0019
	2.86681	0.000865571		7.33824	0.00186
	2.86979	0.000868924		7.34291	0.00181
	2.87277	0.000859821		7.34759	0.00186
	2.87576	0.000859062		7.35227	0.00187
	2.87874	0.000862055		7.35695	0.00186
	2.88173	0.000861282		7.36163	0.00195
	2.88472	0.000864367		7.36631	0.00173
	2.88771	0.000857082		7.371	0.00179
	2.8907	0.000859871		7.37568	0.00184
	2.8937	0.000859526		7.38037	0.00191
	2.89669	0.00085572		7.38506	0.00183
	2.89969	0.000843608		7.38975	0.00183
	2.90269	0.000844949		7.39444	0.00187
	2.90569	0.000850292		7.39914	0.00183
	2.90869	0.000846194		7.40383	0.00185
	2.91169	0.00084093		7.40853	0.00188
	2.91469	0.000839808		7.41323	0.00192
	2.9177	0.000833275		7.41793	0.00193
	2.92071	0.000833793		7.42263	0.00194
	2.92372	0.000826178		7.42733	0.00182
	2.92673	0.000826835		7.43203	0.00189
	2.92974	0.000825844		7.43674	0.00196
	2.93275	0.000824922		7.44145	0.00186
	2.93577	0.000820456		7.44616	0.00185
	2.93879	0.000823773		7.45087	0.00198
	2.9418	0.000818928		7.45558	0.00187
	2.94482	0.000818929		7.46029	0.00186
	2.94784	0.000815285		7.465	0.0018
	2.95087	0.000813893		7.46972	0.00185
	2.95389	0.000816282		7.47444	0.00179
	2.95692	0.000817353		7.47916	0.0019
	2.95995	0.000802231		7.48388	0.00188
	2.96297	0.000804384		7.4886	0.00189
	2.96601	0.000800999		7.49332	0.00183
	2.96904	0.000806355		7.49805	0.00185
	2.97207	0.000798804		7.50277	0.00186
	2.97511	0.000805281		7.5075	0.00194
	2.97814	0.00080856		7.51223	0.00185
	2.98118	0.000806058		7.51696	0.00185
	2.98422	0.000810625		7.52169	0.00188
	2.98726	0.000808451		7.52643	0.00186
	2.99031	0.000816987		7.53116	0.00187
	2.99335	0.000811746		7.5359	0.00187
	2.9964	0.000813263		7.54064	0.00173
	2.99945	0.00080751		7.54538	0.00186
	3.0025	0.000821705		7.55012	0.00186
	3.00555	0.000816266		7.55486	0.00187
	3.0086	0.000818385		7.55961	0.00176
	3.01165	0.000816464		7.56435	0.00183
	3.01471	0.000817297		7.5691	0.00191
	3.01776	0.000817751		7.57385	0.00184
	3.02082	0.000818319		7.5786	0.00183
	3.02388	0.000823987		7.58335	0.00185
	3.02695	0.000825458		7.5881	0.0018
	3.03001	0.000832976		7.59286	0.00181
	3.03307	0.000820028		7.59761	0.00189
	3.03614	0.000828476		7.60237	0.00189
	3.03921	0.000826202		7.60713	0.00189
	3.04228	0.000824414		7.61189	0.00188
	3.04535	0.00082825		7.61665	0.00181
	3.04842	0.000823897		7.62142	0.00183
	3.05149	0.000831823		7.62618	0.00179
	3.05457	0.000830472		7.63095	0.00182
	3.05765	0.000830016		7.63572	0.00193
	3.06073	0.000819962		7.64049	0.00184
	3.06381	0.000826445		7.64526	0.00191
	3.06689	0.00081752		7.65003	0.00186
	3.06997	0.000822308		7.6548	0.00182
	3.07306	0.000818114		7.65958	0.00189
	3.07614	0.000817711		7.66436	0.00186
	3.07923	0.000818128		7.66914	0.00186
	3.08232	0.000826418		7.67392	0.00181
	3.08541	0.00082077		7.6787	0.00176
	3.0885	0.000819354		7.68348	0.00174
	3.0916	0.000825237		7.68826	0.00183
[truncated: 27,978 more rows]
[truncated: 2 more columns]

## Sheet: Coordinates
buta-1,3-diyn-1-ylbenzene					1-(buta-1,3-diyn-1-yl)-2-ethynylbenzene					1-(buta-1,3-diyn-1-yl)-3-ethynylbenzene					1,2,3-triethynylbenzene					1-ethynylnaphthalene					2-ethynylnaphthalene					1-ethenylnaphthalene					2-ethenylnaphthalene					1-(buta-1,3-diyn-1-yl)naphthalene					2-(buta-1,3-diyn-1-yl)naphthalene
C	1.10963	-1.21723	-3e-05		C	-2.0688	-0.243632	7e-06		C	1.12014	0.740418	0		C	1.22672	-0.408896	-1e-05		C	0.995635	0.799918	0		C	-0.893431	0.793854	-3.6e-05		C	-1.02308	0.814737	0.071644		C	-0.927528	0.791037	3e-05		C	-2.0145	0.30895	1.3e-05		C	-1.75507	-0.930393	0
C	2.50468	-1.21148	-6.7e-05		C	-2.45154	1.1138	0		C	2.52676	0.676748	0		C	1.20887	-1.81582	0		C	0.034947	-0.265632	0		C	-0.530933	-0.594587	-2e-06		C	-0.032748	-0.217359	-0.08123		C	-0.675139	-0.619307	6.7e-05		C	-0.660048	-0.162874	2e-06		C	-1.37719	0.45427	0
C	3.20642	-1e-06	-8.5e-05		C	-1.47963	2.11617	-9e-06		C	3.18877	-0.550454	0		C	0	-2.5114	1.7e-05		C	0.501827	-1.60869	0		C	0.843421	-0.951014	3.7e-05		C	-0.490931	-1.55833	-0.222463		C	-1.78105	-1.51376	8.8e-05		C	-0.421994	-1.56397	-7e-06		C	-2.39906	1.44734	0
C	2.50468	1.21148	-6.6e-05		C	-0.122916	1.79069	-1.1e-05		C	2.45447	-1.74351	0		C	-1.20887	-1.81582	2.5e-05		C	1.85412	-1.88741	0		C	1.83913	0.018764	4.3e-05		C	-1.83381	-1.8695	-0.165067		C	-3.07531	-1.03688	-6.6e-05		C	-1.4733	-2.45936	-6e-06		C	-3.73102	1.08831	0
C	1.10963	1.21723	-2.9e-05		C	0.278491	0.43697	-3e-06		C	1.06167	-1.70434	0		C	-1.22672	-0.408896	1.6e-05		C	2.80528	-0.835768	0		C	1.4697	1.40104	8e-06		C	-2.80036	-0.855427	0.038007		C	-3.32321	0.358697	-0.000179		C	-2.81307	-1.99561	5e-06		C	-4.10354	-0.281279	0
C	-4.84602	0	0.000127		C	-0.702423	-0.573579	5e-06		C	0.372686	-0.473098	0		C	0	0.311717	-2e-06		C	2.38265	0.477068	0		C	0.144197	1.76987	-2.9e-05		C	-2.39852	0.457393	0.143705		C	-2.27063	1.25134	-8.9e-05		C	-3.07493	-0.641471	1.4e-05		C	-3.13653	-1.2668	0
C	-2.25708	0	6e-05		C	-3.06064	-1.27849	1.6e-05		C	-1.05083	-0.460174	0		C	0	1.73893	-1.2e-05		C	0.544291	2.1493	0		C	-2.2715	1.14588	-7.4e-05		C	-0.621475	2.17658	0.128114		C	0.187885	1.67712	4e-05		C	-2.2683	1.70897	2.2e-05		C	-0.728648	-1.91891	0
C	-1.03256	1e-06	2.7e-05		C	-3.90389	-2.154	2.3e-05		C	-2.27493	-0.477	0		C	0	2.95406	-2.1e-05		C	-0.804313	2.44182	0		C	-3.24962	0.171682	-7.9e-05		C	0.707079	2.51823	0.010631		C	1.47652	1.20169	0.000152		C	-1.22772	2.61634	2.1e-05		C	0.6007	-1.56697	0
C	0.393924	2e-06	-1e-05		C	1.66336	0.093173	-5e-06		C	-3.64297	-0.489775	0		C	2.48153	0.27828	-2.8e-05		C	-1.76067	1.40153	0		C	-2.89212	-1.20196	-4.5e-05		C	1.68481	1.50931	-0.128324		C	1.7465	-0.201672	0.000274		C	0.110797	2.1672	1.1e-05		C	0.9862	-0.187126	0
H	3.04816	-2.15889	-8.2e-05		C	2.8519	-0.199822	-6e-06		C	-4.8631	-0.502167	1e-06		C	3.56247	0.833827	-4.3e-05		C	-1.36634	0.066719	0		C	-1.56408	-1.57564	-8e-06		C	1.35784	0.158561	-0.134788		C	0.669491	-1.07571	0.000156		C	0.409087	0.805017	1e-06		C	0	0.795576	0
H	0.559227	-2.15954	-1.6e-05		C	4.18074	-0.527952	-8e-06		C	0.463691	2.01064	0		C	-2.48153	0.27828	2.4e-05		C	-2.35929	-0.965014	0		C	3.22334	-0.349457	8.2e-05		C	2.60951	-1.97071	0.453485		C	4.26761	-0.060826	-0.00024		C	1.76954	0.382643	-9e-06		C	2.36741	0.164907	0
H	4.29867	-3e-06	-0.000115		C	5.36517	-0.820341	-9e-06		C	-0.076854	3.09942	0		C	-3.56247	0.833828	3.2e-05		C	-3.21144	-1.83336	0		C	4.40219	-0.648993	0.000115		C	2.48353	-0.799106	-0.189044		C	3.11308	-0.746026	-2.5e-05		C	2.94421	0.034241	-1.7e-05		C	3.55761	0.454065	0
H	3.04816	2.15889	-8.1e-05		H	-3.51212	1.36977	1e-06		H	3.09241	1.60976	0		H	2.15848	-2.3527	-7e-06		H	-0.229316	-2.41858	0		H	1.11977	-2.00745	6.3e-05		H	-2.15292	-2.90154	-0.28745		H	-3.91146	-1.73145	-0.000129		C	4.25541	-0.356868	-2.4e-05		C	4.88644	0.781108	0
H	-5.91838	1e-06	0.000164		H	-1.78398	3.16485	-1.5e-05		H	4.28044	-0.576896	0		H	0	-3.60314	2.5e-05		H	2.19502	-2.92523	0		H	2.25689	2.15665	1.3e-05		H	-3.8551	-1.11273	0.091167		H	-4.34713	0.723456	-0.000294		C	5.42491	-0.705713	-3.1e-05		C	6.07131	1.07302	0
H	0.559233	2.15954	-1.4e-05		H	0.63661	2.57386	-1.7e-05		H	2.96932	-2.70643	0		H	-2.15848	-2.3527	3.9e-05		H	3.87247	-1.06888	0		H	-0.1279	2.82843	-5.5e-05		H	-3.13321	1.24939	0.272729		H	-2.45855	2.323	-0.000143		H	0.608354	-1.92335	-1.5e-05		H	-2.1095	2.5012	0
C	-3.62582	-1e-06	9.7e-05		H	-0.39909	-1.62074	1.1e-05		H	0.48193	-2.62865	0		H	0	4.02656	-2.8e-05		H	3.11	1.29299	0		H	-2.5452	2.20415	-0.0001		H	-1.38307	2.94365	0.24952		H	0.003695	2.74947	2.4e-05		H	-1.27214	-3.53296	-1.3e-05		H	-4.50519	1.85883	0
					H	-4.64671	-2.92778	2.9e-05		H	-5.93547	-0.512107	1e-06		H	4.50981	1.33669	-5.7e-05		H	1.28549	2.9525	0		H	-4.30451	0.455399	-0.000109		H	1.01187	3.56124	0.034271		H	2.30294	1.90608	0.000282		H	-3.63605	-2.71378	6e-06		H	-5.16149	-0.553188	0
					H	6.40625	-1.07792	-1e-05		H	-0.565714	4.05415	0		H	-4.50981	1.33669	3.9e-05		H	-1.14248	3.48019	0		H	-3.67478	-1.96396	-5e-05		H	2.73187	1.79594	-0.198426		H	0.85175	-2.14934	0.000104		H	-4.10514	-0.276445	2.2e-05		H	-3.42238	-2.32176	0
																				H	-2.82557	1.6398	0		H	-1.28655	-2.63281	1.8e-05		H	0.229136	-2.34628	-0.407563		H	-1.58963	-2.58475	0.000153		H	-3.30468	2.05581	3e-05		H	-1.01335	-2.97404	0
																				H	-3.96581	-2.5957	1e-06		H	5.44056	-0.917072	0.000145		H	1.84121	-2.36984	1.10924		H	4.31261	1.02512	0.000117		H	-1.43244	3.68888	2.8e-05		H	1.37897	-2.33159	0
																														H	3.33665	-0.452824	-0.774366		H	3.16522	-1.83524	-0.000498		H	0.928995	2.88909	1e-05		H	0.288623	1.84864	0
																														H	3.52249	-2.55327	0.362849		H	5.22124	-0.580604	-0.00086		H	6.45256	-1.01222	-3.7e-05		H	7.11266	1.32916	0


[truncated: 12 more columns]
